# Supplementary material for: The Glutamine Synthetases Are Required for Sensory Hair Cell Formation and Auditory Function in Zebrafish
Source: Int J Mol Sci. 2024 Oct 28;25(21):11561. doi: 10.3390/ijms252111561 (PMC11546858; doi:10.3390/ijms252111561)
Supplement: Supplementary file 1 [file ijms-25-11561-s001.zip]

Archive with 3 entries (3 files):
- Supplemental Figures-Dong.pdf
- Supplementary Table S1.xlsx
- Supplementary Table S2.xlsx
