# Supplementary material for: The Glutamine Synthetases Are Required for Sensory Hair Cell Formation and Auditory Function in Zebrafish
Source: Int J Mol Sci. 2024 Oct 28;25(21):11561. doi: 10.3390/ijms252111561 (PMC11546858; doi:10.3390/ijms252111561)
Supplement: Supplementary file 1 [file ijms-25-11561-s001.zip › Supplementary Table S1.xlsx]

## Sheet: Sheet1
	In situ hybridization
	gene	Left primer	Right primer
	glula	5’-GTTGGGCAGAGGATGAGAGA-3’	5’-CCAAGGGCTTTGATGTCCTA-3’
	glulb	5’- GCCAAAGACAGCCGTTTTAC-3’	5’- ACCGAAAGGATGACCATCTG-3’
	glulc	5’- ACTGCAGTGTTGGTGCAGAC-3’	5’- GTGGATGCTGGAGGTTTCAT-3’
	eya1	TAGCACAGACGGATTCCACG	TGGTGCTATCAGAACGCAGA
	knockdown
	glula-M	5’-ATAGTTCAAGTCCAGCTTACCTTCA-3’
	glulb-M	5’-ACCTGTTAGGATAGAAATGGAGTTT-3’
	qRT-PCR primers
	gene	Left primer	Right primer
	glula	5’-GTTGGGCAGAGGATGAGAGA-3’	5’-CCAAGGGCTTTGATGTCCTA-3’
	glulb	5’- GCCAAAGACAGCCGTTTTAC-3’	5’- ACCGAAAGGATGACCATCTG-3’
	knockout
	Primers for glulb sgRNA
	glulb-sgRNA-3	5’-GCAGTACATGGATCTCCCTC-3’
	PCR primers for glulb sgRNA
	gene	Left primer	Right primer
	glulb	5’-TGAGAGACAAACAGCCAGGA-3’	5’-CAGAACATCGCACAGAACCA-3’
	Sequencing primers for glulb sgRNA
	glulb	5’-TCACTGTTGGACCCCCAGCC-3’
	Over-expression primers for zebrafish glulb
	Left primer	5’-cgcggatccATGGCCACTTCAGCCAGTT-3’
	Right primer	5’-ccgctcgagTCACATGTATTTCTCTGGCACTTC-3’
