# Supplementary material for: The Glutamine Synthetases Are Required for Sensory Hair Cell Formation and Auditory Function in Zebrafish
Source: Int J Mol Sci. 2024 Oct 28;25(21):11561. doi: 10.3390/ijms252111561 (PMC11546858; doi:10.3390/ijms252111561)
Supplement: Supplementary file 1 [file ijms-25-11561-s001.zip › Supplementary Table S2.xlsx]

## Sheet: glula
The differentially expressed genes (DEGs) of glula
geneID	GeneSymbol	log2FoldChange	pvalue	padj
ENSDARG00000036140	crybgx	-7.42122	0	0
ENSDARG00000042529	gnat2	-6.92444	0	0
ENSDARG00000045677	opn1sw1	-9.09921	0	0
ENSDARG00000056511	arr3a	-5.43161	0	0
ENSDARG00000069615	ckmt2a	-4.89626	0	0
ENSDARG00000094310	si:ch211-255g12.6	-5.2588	0	0
ENSDARG00000100397	pde6c	-5.97457	0	0
ENSDARG00000009637	rcvrn3	-5.59526	6.13603e-302	1.82117e-298
ENSDARG00000014840	prph2b	-7.466	1.59976e-298	4.22052e-295
ENSDARG00000093774	rbp2b	-5.60452	2.42828e-293	5.7657e-290
ENSDARG00000044199	gnat1	-6.00319	4.01896e-291	8.67511e-288
ENSDARG00000017634	pdcb	-6.56745	5.33634e-267	1.05588e-263
ENSDARG00000059163	irbp	-5.18187	1.00334e-265	1.83256e-262
ENSDARG00000089429	si:dkey-205h13.2	-3.83604	1.81777e-263	3.08294e-260
ENSDARG00000038018	prph2a	-7.37163	1.23991e-222	1.96269e-219
ENSDARG00000037919	rbbp6	3.44355	1.36846e-221	2.0308e-218
ENSDARG00000019902	rcvrn2	-4.33966	2.27407e-218	3.17621e-215
ENSDARG00000012366	fbp2	-4.05634	1.83759e-214	2.42399e-211
ENSDARG00000035798	gngt1	-5.6275	2.22666e-212	2.78262e-209
ENSDARG00000053831	vtnb	-3.98147	4.27944e-210	5.08055e-207
ENSDARG00000002193	rho	-5.80603	7.05021e-199	7.97143e-196
ENSDARG00000006220	ugt1ab	-3.10531	3.3165e-196	3.57941e-193
ENSDARG00000010680	gngt2a	-4.59561	8.63561e-194	8.91495e-191
ENSDARG00000098162	zgc:77748	-4.07194	1.55925e-193	1.54262e-190
ENSDARG00000093628	s100a11	-3.39015	2.46129e-189	2.33763e-186
ENSDARG00000058005	hgd	-4.9803	2.48368e-183	2.26817e-180
ENSDARG00000035438	myhc4	4.51162	4.02747e-183	3.54178e-180
ENSDARG00000032606	sept8a	-3.00866	5.28817e-183	4.48437e-180
ENSDARG00000052223	rcvrna	-4.51784	1.56456e-182	1.281e-179
ENSDARG00000055377	gnb5b	-4.20687	1.1143e-179	8.8193e-177
ENSDARG00000087301	crygm2d14	-2.92282	5.07191e-176	3.88475e-173
ENSDARG00000002197	pygl	-3.02946	1.59401e-175	1.18275e-172
ENSDARG00000041595	ces3	-4.83428	7.98981e-174	5.71582e-171
ENSDARG00000018266	mthfd1a	-3.38656	8.18472e-174	5.71582e-171
ENSDARG00000070038	rbp2a	-3.20587	4.58357e-171	3.10949e-168
ENSDARG00000093318	si:dkey-57a22.15	-3.60421	6.61854e-171	4.36529e-168
ENSDARG00000038378	sagb	-3.54195	2.51185e-170	1.61193e-167
ENSDARG00000069826	crygm2d15	-2.98269	1.79143e-168	1.11936e-165
ENSDARG00000089418	si:dkey-164f24.2	-3.29843	5.03013e-166	3.06244e-163
ENSDARG00000016771	tfa	-3.97509	1.99978e-163	1.18707e-160
ENSDARG00000053561	ms4a17a.11	-4.24055	2.67584e-161	1.54964e-158
ENSDARG00000076321	col28a2a	2.74437	9.78841e-161	5.53371e-158
ENSDARG00000098315	cyp1a	4.15815	9.05337e-160	4.99915e-157
ENSDARG00000012610	saga	-5.12615	2.41274e-159	1.302e-156
ENSDARG00000044684	rbp4l	-3.6117	9.99696e-159	5.27484e-156
ENSDARG00000071331	ryr3	3.39444	1.00852e-154	5.20571e-152
ENSDARG00000098957	BX908782.1	-3.79084	1.45354e-154	7.34317e-152
ENSDARG00000038894	tmx3	-4.24234	2.31049e-149	1.14292e-146
ENSDARG00000043802	ms4a17a.9	-3.63365	5.47879e-148	2.65487e-145
ENSDARG00000020711	rrm2	6.34715	7.80946e-147	3.70856e-144
ENSDARG00000012499	per1b	3.33195	2.18236e-145	1.01604e-142
ENSDARG00000053480	aqp9b	-4.74792	3.20633e-144	1.46406e-141
ENSDARG00000037790	pvalb8	-3.5162	8.41937e-144	3.77188e-141
ENSDARG00000036840	krt15	-2.67968	1.75387e-143	7.71184e-141
ENSDARG00000099406	lrit1b	-4.61609	4.11238e-143	1.77535e-140
ENSDARG00000102277	lama1	4.22844	4.89484e-141	2.07541e-138
ENSDARG00000019808	evpla	2.85822	5.54176e-139	2.30848e-136
ENSDARG00000034705	pvalb7	-2.94852	6.13045e-139	2.50968e-136
ENSDARG00000090185	si:dkeyp-73b11.8	-3.54684	6.62095e-139	2.66454e-136
ENSDARG00000037941	syt5a	-5.12074	1.82267e-137	7.2129e-135
ENSDARG00000076790	crygm2d16	-3.02057	1.55618e-136	6.05735e-134
ENSDARG00000026926	rom1b	-5.26526	2.18808e-135	8.37963e-133
ENSDARG00000007421	ftcd	-3.11735	5.73863e-135	2.16283e-132
ENSDARG00000027236	rs1a	-3.51518	7.90678e-135	2.93342e-132
ENSDARG00000016081	cldn15la	-3.4213	3.27176e-133	1.19515e-130
ENSDARG00000022509	cox4i2	-3.00383	1.41536e-132	5.09188e-130
ENSDARG00000005485	ucmab	-3.4786	9.61396e-131	3.40707e-128
ENSDARG00000024278	adh8b	-2.61445	7.11142e-130	2.48314e-127
ENSDARG00000102415	scinla	-3.22232	1.21645e-129	4.18599e-127
ENSDARG00000044935	hpdb	-3.37327	1.375e-128	4.664e-126
ENSDARG00000103785	sult2st2	-3.34143	7.38402e-128	2.46938e-125
ENSDARG00000059391	gyg1b	-3.42041	2.61553e-127	8.62543e-125
ENSDARG00000019752	rom1a	-6.43642	1.27975e-126	4.16253e-124
ENSDARG00000105341	si:dkey-9l20.3	2.70096	5.19891e-125	1.66815e-122
ENSDARG00000028213	ttn.2	4.64119	4.39965e-124	1.39287e-121
ENSDARG00000056108	ndufa4	-2.17798	4.89425e-124	1.52907e-121
ENSDARG00000041569	ces2	-2.51028	5.15505e-124	1.58963e-121
ENSDARG00000058117	snap25b	-3.14874	5.71967e-124	1.74113e-121
ENSDARG00000018263	pdia2	-5.13208	9.6317e-124	2.89488e-121
ENSDARG00000051886	ankrd11	3.08332	2.98824e-123	8.86911e-121
ENSDARG00000040306	otomp	-2.69084	2.3438e-120	6.8705e-118
ENSDARG00000040274	scamp5b	-4.69537	3.08228e-119	8.92509e-117
ENSDARG00000053130	pcp4a	-2.82607	1.40534e-117	4.02029e-115
ENSDARG00000079111	zgc:86725	-3.46548	2.94486e-117	8.32414e-115
ENSDARG00000013750	eno1b	-3.22103	3.75077e-117	1.04774e-114
ENSDARG00000042969	znf1035	2.68992	1.50866e-116	4.16531e-114
ENSDARG00000003808	aqp3a	-1.99822	6.62287e-116	1.80751e-113
ENSDARG00000078567	lonrf1l	2.72102	1.00973e-115	2.72445e-113
ENSDARG00000041062	calb2a	-2.83696	3.56088e-114	9.49995e-112
ENSDARG00000098803	cyp2aa8	-2.2659	8.07208e-114	2.12959e-111
ENSDARG00000036700	si:ch211-114n24.6	-2.44631	1.86171e-113	4.85764e-111
ENSDARG00000087402	TPM1	-2.67882	1.85648e-112	4.79133e-110
ENSDARG00000086842	dap1b	-3.50276	8.13605e-112	2.07723e-109
ENSDARG00000105590	si:cabz01007794.1	2.30738	1.50221e-111	3.79452e-109
ENSDARG00000010773	pnpla6	3.45687	6.25053e-111	1.56224e-108
ENSDARG00000056087	ecrg4a	-4.1067	5.49619e-109	1.35939e-106
ENSDARG00000104356	SRL (1 of many)	2.55281	7.31259e-108	1.79e-105
ENSDARG00000005776	guk1b	-5.14723	2.79602e-107	6.77436e-105
ENSDARG00000032630	neb	3.46778	3.39569e-106	8.14416e-104
ENSDARG00000088687	crygm2d17	-2.46077	2.03639e-105	4.83521e-103
ENSDARG00000005841	tnni2a.2	-3.61328	3.35622e-105	7.89011e-103
ENSDARG00000021288	mier3b	3.00996	2.38077e-104	5.54206e-102
ENSDARG00000074677	frem3	2.86798	2.54835e-104	5.87457e-102
ENSDARG00000018002	eci1	-2.53593	5.79449e-104	1.32293e-101
ENSDARG00000017274	opn1sw2	-8.50319	1.47482e-103	3.33506e-101
ENSDARG00000055723	hsp70l	2.74109	7.42144e-103	1.6624e-100
ENSDARG00000062590	pleca	3.1308	4.46089e-101	9.899e-99
ENSDARG00000104613	znf1179	-3.97962	1.05124e-100	2.31116e-98
ENSDARG00000105411	si:ch211-113d11.5	-2.34086	1.8622e-100	4.05653e-98
ENSDARG00000104172	diabloa	-2.34173	3.02849e-100	6.53713e-98
ENSDARG00000039626	nrgna	-3.45487	6.1773e-100	1.32139e-97
ENSDARG00000061951	golgb1	2.73847	1.24359e-99	2.63642e-97
ENSDARG00000002230	sypb	-2.25871	2.34251e-99	4.92218e-97
ENSDARG00000016918	ace2	-4.89899	1.12893e-98	2.35135e-96
ENSDARG00000016548	eif5b	2.15724	3.38813e-98	6.99546e-96
ENSDARG00000090615	cd59	-3.8964	4.3154e-98	8.83317e-96
ENSDARG00000034424	atp1b2b	-2.62234	4.8844e-98	9.91241e-96
ENSDARG00000071076	ldhbb	-3.42555	6.97919e-98	1.40435e-95
ENSDARG00000021924	hsp70.3	3.02832	1.27399e-97	2.54199e-95
ENSDARG00000057035	stoml3b	-3.11521	1.75412e-97	3.47081e-95
ENSDARG00000052437	mia	-2.84555	2.55167e-97	5.00718e-95
ENSDARG00000007682	ppdpfa	-2.60114	4.71339e-97	9.17334e-95
ENSDARG00000075161	defbl1	-2.28861	5.23216e-97	1.01002e-94
ENSDARG00000100596	si:ch73-43g23.1	3.10293	7.61719e-97	1.45857e-94
ENSDARG00000030490	sptb	2.57272	9.13508e-97	1.73523e-94
ENSDARG00000043497	scrn2	-3.2043	1.13267e-96	2.13445e-94
ENSDARG00000037425	s100a10a	-2.88723	1.31132e-96	2.45166e-94
ENSDARG00000007975	fth1b	-2.5128	2.01468e-96	3.73722e-94
ENSDARG00000087476	cbln20	-4.13636	3.28558e-96	6.04751e-94
ENSDARG00000102832	baz1b	2.49462	9.24709e-96	1.68895e-93
ENSDARG00000045143	hbbe2	-2.45974	1.93766e-95	3.51204e-93
ENSDARG00000016260	fxr2	1.83528	4.5515e-95	8.18719e-93
ENSDARG00000044625	pcf11	2.12076	1.49521e-94	2.66935e-92
ENSDARG00000023820	faxdc2	-2.1888	1.50679e-94	2.66994e-92
ENSDARG00000012194	scp2a	-2.12898	2.75063e-94	4.83785e-92
ENSDARG00000069018	cyp7a1	-5.12417	5.94451e-94	1.03784e-91
ENSDARG00000098392	si:ch73-28h20.1	-3.00635	1.18157e-93	2.04782e-91
ENSDARG00000044894	zgc:113307	-4.37575	1.32659e-93	2.2825e-91
ENSDARG00000091148	crygm2d20	-2.47522	1.37267e-93	2.34479e-91
ENSDARG00000060238	uacab	2.05125	1.49341e-93	2.53282e-91
ENSDARG00000093303	ifitm1	-3.78806	6.18244e-93	1.0411e-90
ENSDARG00000077405	si:ch211-116m6.3	3.55018	6.62755e-93	1.1082e-90
ENSDARG00000005221	desmb	-4.65725	8.59359e-93	1.4269e-90
ENSDARG00000062549	acmsd	-3.63153	3.83189e-92	6.31836e-90
ENSDARG00000027495	elovl4b	-2.47109	4.69567e-91	7.68923e-89
ENSDARG00000088366	zgc:77938	-3.06391	4.8129e-91	7.82723e-89
ENSDARG00000055190	slc17a5	-2.26576	5.57582e-91	9.00628e-89
ENSDARG00000100666	ep300a	2.43193	3.31308e-89	5.31525e-87
ENSDARG00000042816	mmp9	3.15094	5.01919e-89	7.99837e-87
ENSDARG00000045141	aqp8a.1	-2.70189	1.29469e-88	2.04941e-86
ENSDARG00000059978	cplx4a	-4.30788	1.69583e-88	2.66662e-86
ENSDARG00000077300	usp42	2.28971	4.33423e-88	6.77053e-86
ENSDARG00000058803	grk1a	-3.71746	1.02322e-87	1.58793e-85
ENSDARG00000090424	camk2n2	-3.06838	1.61715e-87	2.49335e-85
ENSDARG00000011175	atp6v1d	-1.91917	2.57539e-87	3.94517e-85
ENSDARG00000062788	irg1l	2.83375	2.68973e-87	4.09391e-85
ENSDARG00000070972	si:ch211-81a5.8	-4.83277	3.80005e-87	5.74703e-85
ENSDARG00000055389	si:dkey-67c22.2	2.0027	1.36788e-86	2.05563e-84
ENSDARG00000086272	si:dkey-4p15.5	-2.85876	2.57527e-86	3.84573e-84
ENSDARG00000042428	gstt1a	-2.38849	2.67441e-86	3.96883e-84
ENSDARG00000041735	tmem237a	-5.93254	3.69136e-86	5.44395e-84
ENSDARG00000060697	kmt2bb	2.71416	4.18862e-86	6.13917e-84
ENSDARG00000096721	si:rp71-1c10.11	-3.40618	1.34555e-85	1.96004e-83
ENSDARG00000055133	cenpf	2.65428	2.38945e-85	3.45946e-83
ENSDARG00000002696	gnb3b	-7.55543	5.31888e-85	7.65403e-83
ENSDARG00000070511	si:dkey-183j2.10	-5.02618	6.7166e-85	9.60717e-83
ENSDARG00000006029	lta4h	-2.17762	1.03361e-84	1.46959e-82
ENSDARG00000059474	mlxip	3.3544	1.34285e-84	1.8979e-82
ENSDARG00000023082	krt1-19d	-2.01547	1.99654e-84	2.80508e-82
ENSDARG00000044954	slit1a	2.16603	2.43393e-84	3.39949e-82
ENSDARG00000007788	atp2b1b	-2.92349	4.97006e-84	6.90112e-82
ENSDARG00000005236	srcap	2.54383	5.0477e-84	6.96817e-82
ENSDARG00000057706	si:ch211-137i24.10	-2.58387	6.44777e-84	8.84947e-82
ENSDARG00000043465	atp6v1b2	-1.88883	6.97142e-84	9.51318e-82
ENSDARG00000053858	crip1	-2.63002	3.74952e-83	5.08735e-81
ENSDARG00000042630	hebp2	2.73812	5.72204e-83	7.71955e-81
ENSDARG00000073944	si:ch73-386h18.1	2.91732	3.65899e-82	4.90843e-80
ENSDARG00000054753	col10a1a	-3.03077	5.06872e-82	6.76133e-80
ENSDARG00000026820	gc3	-2.51251	1.32658e-81	1.75968e-79
ENSDARG00000056029	cyp26c1	3.1735	1.36286e-81	1.79776e-79
ENSDARG00000036834	krt92	-2.47697	1.93484e-81	2.53817e-79
ENSDARG00000011989	crx	-1.91776	5.33891e-81	6.96522e-79
ENSDARG00000097528	si:dkey-7j14.5	-2.35103	1.08164e-80	1.40341e-78
ENSDARG00000022650	cyp2ad3	-2.06236	1.68544e-80	2.17495e-78
ENSDARG00000075964	plekhg4	1.93629	2.37029e-80	3.04218e-78
ENSDARG00000104919	si:ch211-153b23.3	4.01573	3.93814e-80	5.02727e-78
ENSDARG00000009567	spegb	2.88096	6.24378e-80	7.92793e-78
ENSDARG00000057378	fam213aa	-2.45917	7.25967e-80	9.16881e-78
ENSDARG00000010519	per3	2.99808	1.04186e-79	1.30889e-77
ENSDARG00000030765	hadh	-1.75046	1.97045e-79	2.46244e-77
ENSDARG00000057881	si:dkey-33c12.3	-2.16284	2.47396e-79	3.07549e-77
ENSDARG00000008697	epas1a	1.8278	4.06678e-79	5.02926e-77
ENSDARG00000035958	tnni2b.1	-2.36301	4.78309e-79	5.88444e-77
ENSDARG00000095802	si:ch1073-155h21.2	-3.81642	6.52499e-79	7.98605e-77
ENSDARG00000096603	bmb	3.52263	1.13819e-78	1.3859e-76
ENSDARG00000086912	crygm2d18	-2.27087	2.05916e-78	2.49453e-76
ENSDARG00000079119	si:ch211-229d2.5	-2.1214	2.08683e-78	2.51521e-76
ENSDARG00000021720	col7a1	2.49094	2.26955e-78	2.72163e-76
ENSDARG00000006598	sgk2b	2.66989	2.45087e-78	2.9243e-76
ENSDARG00000037259	ndufb6	-2.22201	2.59727e-78	3.08348e-76
ENSDARG00000021702	pdcd4a	-1.76448	3.52884e-78	4.16859e-76
ENSDARG00000104685	grk1b	-8.11332	4.32134e-78	5.0795e-76
ENSDARG00000070775	cyp2x9	-4.67171	5.13001e-78	6.00035e-76
ENSDARG00000103639	si:dkey-36i7.3	-2.77771	5.63482e-78	6.55849e-76
ENSDARG00000101984	pde6g	-2.3866	1.0743e-77	1.2443e-75
ENSDARG00000069048	serpinf1	-2.14811	1.45343e-77	1.67526e-75
ENSDARG00000103878	anpepb	-4.492	2.71358e-77	3.11262e-75
ENSDARG00000034187	calm1b	-1.83314	5.83289e-77	6.65847e-75
ENSDARG00000019986	grhprb	-2.61802	6.61374e-77	7.51371e-75
ENSDARG00000014496	trpv6	-2.58558	1.34679e-76	1.52277e-74
ENSDARG00000098475	arr3b	-5.49622	1.39459e-76	1.56934e-74
ENSDARG00000098465	si:ch73-366l1.5	2.01971	2.22011e-76	2.48652e-74
ENSDARG00000074979	larp4ab	1.92576	2.77435e-76	3.09269e-74
ENSDARG00000089399	tmem176l.2	-5.35548	3.46925e-76	3.84924e-74
ENSDARG00000096508	si:ch211-265g21.1	-2.7524	4.01335e-76	4.43223e-74
ENSDARG00000012126	zgc:109965	-2.63681	4.48737e-76	4.93279e-74
ENSDARG00000023797	ryr1b	2.67762	1.42021e-75	1.55398e-73
ENSDARG00000075593	trim71	2.01368	2.29176e-75	2.49613e-73
ENSDARG00000073732	myh14	2.71626	5.28921e-75	5.73456e-73
ENSDARG00000063914	mt-nd3	-2.18848	8.47625e-75	9.14819e-73
ENSDARG00000069559	muc13a	4.77089	9.61849e-75	1.0334e-72
ENSDARG00000095002	TNNC2 (1 of many)	-5.60745	1.10432e-74	1.18112e-72
ENSDARG00000103543	gngt2b	-8.22355	1.87845e-74	2.00008e-72
ENSDARG00000068640	rsf1b.1	2.26894	2.30009e-74	2.43809e-72
ENSDARG00000055192	zgc:136930	-2.59525	2.64221e-74	2.7883e-72
ENSDARG00000039077	tyr	2.67392	3.64893e-74	3.83364e-72
ENSDARG00000053625	anxa2b	-3.17038	6.14039e-74	6.4228e-72
ENSDARG00000034007	prom1b	-2.54978	7.55228e-74	7.86497e-72
ENSDARG00000103851	tnrc6c2	2.45364	2.03913e-73	2.11428e-71
ENSDARG00000038439	fabp10a	-5.54994	2.17422e-73	2.24455e-71
ENSDARG00000086746	si:ch73-209e20.3	2.5266	2.92396e-73	3.00547e-71
ENSDARG00000011693	ttc36	-3.74827	4.05231e-73	4.14733e-71
ENSDARG00000004517	ppat	-1.96528	5.06858e-73	5.16516e-71
ENSDARG00000077388	obsl1b	2.84408	1.70945e-72	1.73458e-70
ENSDARG00000092362	hsp70.2	2.83956	1.88042e-72	1.89994e-70
ENSDARG00000054290	acin1a	2.06627	6.41023e-72	6.44934e-70
ENSDARG00000016763	znf292a	2.15673	7.31761e-72	7.33119e-70
ENSDARG00000104217	gpc2	2.24692	1.44443e-71	1.44103e-69
ENSDARG00000020573	ddx3a	1.69897	2.53649e-71	2.51993e-69
ENSDARG00000036058	gnao1b	-2.13151	3.43189e-71	3.39529e-69
ENSDARG00000036816	pou2f2a	2.78346	3.5866e-71	3.53362e-69
ENSDARG00000057903	si:ch211-266g18.10	3.61257	3.90971e-71	3.83604e-69
ENSDARG00000078359	endouc	-1.76677	5.70326e-71	5.57276e-69
ENSDARG00000099546	kynu	-3.08117	7.93567e-71	7.72231e-69
ENSDARG00000044566	fabp6	-6.64323	8.8749e-71	8.60105e-69
ENSDARG00000089355	si:dkeyp-121d4.3	2.42394	1.55891e-70	1.50466e-68
ENSDARG00000030722	xirp1	3.10577	2.42548e-70	2.3316e-68
ENSDARG00000027424	slc25a3a	-6.10303	3.12587e-70	2.99277e-68
ENSDARG00000008808	eml2	-1.91824	3.61982e-70	3.45177e-68
ENSDARG00000023988	dctn4	2.85385	7.50433e-70	7.12731e-68
ENSDARG00000023151	ucp1	-2.27083	7.99049e-70	7.55881e-68
ENSDARG00000045411	acad11	-2.85843	9.32921e-70	8.79019e-68
ENSDARG00000019658	pou2f2a	2.88147	1.16527e-69	1.0936e-67
ENSDARG00000039522	tubb2	-1.72673	1.43509e-69	1.34152e-67
ENSDARG00000026764	ahsg1	-3.86576	1.6266e-69	1.50979e-67
ENSDARG00000076572	crygm2d7	-2.09861	1.62781e-69	1.50979e-67
ENSDARG00000011533	sema6dl	1.97073	1.85429e-69	1.71316e-67
ENSDARG00000006588	zgc:111983	1.99351	2.79783e-69	2.57487e-67
ENSDARG00000103498	epd	-5.06657	3.26428e-69	2.99255e-67
ENSDARG00000069792	crygm2d5	-1.93882	3.88463e-69	3.54756e-67
ENSDARG00000028048	rdh8a	-2.07846	4.36096e-69	3.96731e-67
ENSDARG00000056836	si:ch211-125o16.4	1.92459	5.09798e-69	4.62009e-67
ENSDARG00000057062	si:dkey-157g16.6	2.23269	5.72863e-69	5.17189e-67
ENSDARG00000032836	pvalb5	-2.06065	9.82912e-69	8.84026e-67
ENSDARG00000002644	rgs5a	-2.47003	9.90129e-69	8.87156e-67
ENSDARG00000056248	si:dkey-183i3.5	-2.74773	1.60633e-68	1.43386e-66
ENSDARG00000100635	chia.1	-5.52489	1.62912e-68	1.44876e-66
ENSDARG00000063518	zgc:153913	-2.0772	2.02025e-68	1.78988e-66
ENSDARG00000061379	cmya5	3.34476	2.16226e-68	1.90858e-66
ENSDARG00000096359	eppk1	3.57166	3.03146e-68	2.66589e-66
ENSDARG00000057940	dido1	1.79003	3.4835e-68	3.05212e-66
ENSDARG00000075172	fbxo25	-2.21994	4.47776e-68	3.90882e-66
ENSDARG00000071429	tdo2a	-4.23527	1.00672e-67	8.75591e-66
ENSDARG00000074686	mgea5	1.89963	1.22762e-67	1.06382e-65
ENSDARG00000059442	smtnb	-1.99911	1.42073e-67	1.22668e-65
ENSDARG00000021265	mybpc2b	1.9784	1.48747e-67	1.27966e-65
ENSDARG00000008494	myl6	-2.08681	1.51888e-67	1.30196e-65
ENSDARG00000060597	zgc:158659	4.10835	1.56665e-67	1.33808e-65
ENSDARG00000090054	znf318	2.12997	1.5994e-67	1.36115e-65
ENSDARG00000045947	TRPM4 (1 of many)	2.61143	2.15674e-67	1.82892e-65
ENSDARG00000104380	si:dkey-238k10.2	-3.95481	3.3006e-67	2.78895e-65
ENSDARG00000033012	pcnt	2.14269	3.63594e-67	3.06141e-65
ENSDARG00000055589	s100t	-1.84949	3.95638e-67	3.31944e-65
ENSDARG00000076120	foxp4	2.26979	5.50621e-67	4.6035e-65
ENSDARG00000102393	arl3l1	-3.44959	6.62957e-67	5.52324e-65
ENSDARG00000003113	ada	-1.76918	7.37757e-67	6.12493e-65
ENSDARG00000102412	eci2	-1.86158	1.50682e-66	1.24662e-64
ENSDARG00000061764	ahnak	2.43871	2.06425e-66	1.70186e-64
ENSDARG00000093494	si:ch211-217k17.9	3.06962	2.15274e-66	1.76867e-64
ENSDARG00000069464	cox7a1	-4.30201	2.41942e-66	1.98092e-64
ENSDARG00000089413	mbpb	-1.69503	4.21679e-66	3.44067e-64
ENSDARG00000022767	apobb.1	2.50753	6.16846e-66	5.01589e-64
ENSDARG00000078172	PTGFRN (1 of many)	2.28848	6.33545e-66	5.13409e-64
ENSDARG00000021787	abcb5	1.73309	1.03863e-65	8.38821e-64
ENSDARG00000073845	zgc:110843	-2.06583	1.51603e-65	1.22022e-63
ENSDARG00000040985	itgbl1	-1.94652	2.33474e-65	1.87284e-63
ENSDARG00000103586	si:dkey-65j6.2	2.66045	3.04633e-65	2.43542e-63
ENSDARG00000070230	aldh1l2	2.18554	3.10629e-65	2.47503e-63
ENSDARG00000063295	myh9a	1.78607	4.40622e-65	3.49904e-63
ENSDARG00000034862	f7	-2.42556	4.55377e-65	3.60416e-63
ENSDARG00000042780	apoba	1.93955	5.33236e-65	4.20637e-63
ENSDARG00000016080	nob1	2.30281	5.65849e-65	4.44885e-63
ENSDARG00000057661	aldoca	-4.89131	5.7504e-65	4.50619e-63
ENSDARG00000019496	esd	-2.13586	6.15439e-65	4.8069e-63
ENSDARG00000051940	ugt2a4	-2.53352	9.35978e-65	7.28651e-63
ENSDARG00000069801	crygm2d12	-2.166	1.02749e-64	7.95289e-63
ENSDARG00000003869	decr1	-2.13535	1.03115e-64	7.95289e-63
ENSDARG00000036826	ankrd52a	3.10398	1.03163e-64	7.95289e-63
ENSDARG00000104702	cat	-1.85264	1.90242e-64	1.46184e-62
ENSDARG00000024032	coch	-3.88276	2.95107e-64	2.26033e-62
ENSDARG00000075331	golga4	2.21855	3.6329e-64	2.77362e-62
ENSDARG00000030166	hyi	-2.40241	4.00317e-64	3.04652e-62
ENSDARG00000055825	celsr3	2.54415	6.56049e-64	4.97675e-62
ENSDARG00000104076	rnf126	3.00233	8.66713e-64	6.5539e-62
ENSDARG00000052094	notch1b	2.12002	8.7684e-64	6.60943e-62
ENSDARG00000000380	pde6a	-3.85408	1.1457e-63	8.60871e-62
ENSDARG00000071498	fhl1a	-2.52914	1.30347e-63	9.76326e-62
ENSDARG00000096887	si:ch211-220p4.1	2.75198	1.44802e-63	1.08119e-61
ENSDARG00000078069	rrm2	-2.35987	1.48796e-63	1.10753e-61
ENSDARG00000062132	cyp4v8	-3.6588	1.55197e-63	1.15156e-61
ENSDARG00000042552	cacna1sb	1.63569	2.19841e-63	1.62614e-61
ENSDARG00000078918	comtd1	-2.30618	2.34128e-63	1.72644e-61
ENSDARG00000074396	fscn2b	-2.75848	2.58406e-63	1.89957e-61
ENSDARG00000044861	opn1lw2	-7.02471	2.73543e-63	2.00463e-61
ENSDARG00000061249	myom1a	2.19047	4.03667e-63	2.94913e-61
ENSDARG00000100476	si:dkeyp-110c7.4	-3.81209	4.30587e-63	3.13616e-61
ENSDARG00000058799	mybpha	-2.87939	6.2934e-63	4.56974e-61
ENSDARG00000014233	sept8b	-2.6441	6.9476e-63	5.02938e-61
ENSDARG00000030980	csrp1b	-4.2787	7.3749e-63	5.32248e-61
ENSDARG00000060345	apoda.1	-2.43204	8.73419e-63	6.28438e-61
ENSDARG00000008487	dmd	2.13375	9.18786e-63	6.59083e-61
ENSDARG00000075252	phrf1	1.86935	1.03851e-62	7.42724e-61
ENSDARG00000005085	ggctb	-2.11994	1.13236e-62	8.07411e-61
ENSDARG00000079756	peak1	3.08431	1.66031e-62	1.18031e-60
ENSDARG00000104204	slc1a8a	-4.32102	1.92909e-62	1.36729e-60
ENSDARG00000027397	vangl2	1.76843	2.29318e-62	1.62051e-60
ENSDARG00000041787	cx32.3	-3.62537	2.38009e-62	1.67694e-60
ENSDARG00000039346	ndufa5	-1.90027	2.6969e-62	1.89453e-60
ENSDARG00000104049	crebl2	-2.22712	2.76398e-62	1.93592e-60
ENSDARG00000104836	myom1b	1.96008	2.81367e-62	1.96493e-60
ENSDARG00000020602	grk7a	-6.35979	3.37761e-62	2.35185e-60
ENSDARG00000104472	si:ch211-39i2.2	2.54849	3.48703e-62	2.42094e-60
ENSDARG00000020594	txlnba	2.01763	3.64182e-62	2.52103e-60
ENSDARG00000053864	elmsan1b	2.55005	4.01282e-62	2.76978e-60
ENSDARG00000045592	tnni2a.1	-5.137	4.20557e-62	2.89441e-60
ENSDARG00000037965	srrm2	1.54437	4.83653e-62	3.31904e-60
ENSDARG00000088357	acadl	-1.69518	5.23408e-62	3.5815e-60
ENSDARG00000074815	mxra5a	2.37408	6.83817e-62	4.66568e-60
ENSDARG00000031782	aim1a	1.8429	7.06835e-62	4.80891e-60
ENSDARG00000095464	gstt2	-2.61339	7.28064e-62	4.93919e-60
ENSDARG00000005842	cd9a	-2.41882	7.57983e-62	5.12751e-60
ENSDARG00000057408	CABZ01067232.1	-3.29781	8.62395e-62	5.81725e-60
ENSDARG00000038153	lgals2b	-2.22376	1.13053e-61	7.60435e-60
ENSDARG00000103917	znf185	2.31222	4.34341e-61	2.91328e-59
ENSDARG00000042018	fhl2a	-2.32397	4.66946e-61	3.12314e-59
ENSDARG00000035564	dgcr8	1.66928	5.06609e-61	3.37891e-59
ENSDARG00000003684	obsl1a	2.23394	5.61109e-61	3.73193e-59
ENSDARG00000074345	si:ch211-214b16.4	3.2441	6.9819e-61	4.63068e-59
ENSDARG00000075325	mrpl16	-1.62686	7.71673e-61	5.10379e-59
ENSDARG00000069654	ppp6r2b	3.02181	7.83407e-61	5.16701e-59
ENSDARG00000098345	mamdc2a	-3.81937	7.97019e-61	5.24222e-59
ENSDARG00000062650	rif1	1.92633	8.33831e-61	5.46919e-59
ENSDARG00000030694	atp6v1e1b	-1.68428	1.29459e-60	8.46797e-59
ENSDARG00000034195	top2b	1.50593	1.55746e-60	1.01594e-58
ENSDARG00000030560	helz	1.67342	2.14903e-60	1.39799e-58
ENSDARG00000077187	impg1a	-3.93165	2.19108e-60	1.42145e-58
ENSDARG00000033655	stmn1b	-1.83828	2.3952e-60	1.54963e-58
ENSDARG00000061201	acsf2	-1.76944	2.46207e-60	1.58857e-58
ENSDARG00000060687	chd2	1.70104	2.51562e-60	1.61872e-58
ENSDARG00000059914	sdr42e2	-2.90808	2.56592e-60	1.64663e-58
ENSDARG00000022531	ntn1b	2.29132	3.28033e-60	2.09941e-58
ENSDARG00000060500	l2hgdh	-2.25196	3.64785e-60	2.32835e-58
ENSDARG00000019228	mogat2	-4.062	7.12284e-60	4.53418e-58
ENSDARG00000045306	slc51a	-2.71326	8.71714e-60	5.53422e-58
ENSDARG00000001162	matr3l1.1	1.69145	8.74862e-60	5.5394e-58
ENSDARG00000018534	slc6a9	1.68974	9.52069e-60	6.01222e-58
ENSDARG00000061052	nipblb	1.897	1.06818e-59	6.72755e-58
ENSDARG00000030289	jag1a	2.63136	1.25771e-59	7.9003e-58
ENSDARG00000043729	plac8.1	-3.11834	1.29591e-59	8.11877e-58
ENSDARG00000055539	epdl2	-2.22329	1.38651e-59	8.66352e-58
ENSDARG00000075625	lrig1	1.73655	1.52834e-59	9.52463e-58
ENSDARG00000044874	zgc:92107	1.67642	1.88969e-59	1.17458e-57
ENSDARG00000016301	zgc:65894	-1.71239	2.69952e-59	1.66988e-57
ENSDARG00000006370	atp6v1h	-1.69749	2.70061e-59	1.66988e-57
ENSDARG00000035559	tp53	2.03135	2.91331e-59	1.79672e-57
ENSDARG00000013335	anxa6	-1.89102	3.48319e-59	2.14261e-57
ENSDARG00000095832	si:ch73-269m23.4	-2.3691	7.93317e-59	4.86732e-57
ENSDARG00000055791	SLC3A2 (1 of many)	-2.04519	9.94932e-59	6.08857e-57
ENSDARG00000005122	atp2a2b	1.43958	1.21118e-58	7.39289e-57
ENSDARG00000105153	ifitm5	-3.10884	2.15717e-58	1.31333e-56
ENSDARG00000039117	tefa	1.65824	2.68563e-58	1.63089e-56
ENSDARG00000042124	si:dkey-4e7.3	-2.45357	2.80171e-58	1.69703e-56
ENSDARG00000037000	fkbp11	-2.32321	2.93026e-58	1.77039e-56
ENSDARG00000043141	si:ch211-132f19.7	-3.74771	3.12608e-58	1.8839e-56
ENSDARG00000038123	myl9a	-2.28138	3.38419e-58	2.03428e-56
ENSDARG00000089361	wu:fb59d01	-3.15724	3.43553e-58	2.05993e-56
ENSDARG00000076487	haao	-2.47455	3.54732e-58	2.1216e-56
ENSDARG00000017388	gstt1b	-1.77075	3.95464e-58	2.35927e-56
ENSDARG00000019702	aldocb	-1.86481	5.07627e-58	3.02083e-56
ENSDARG00000092383	si:dkeyp-12a9.5	-2.3117	5.51684e-58	3.2748e-56
ENSDARG00000024229	ubl7a	-2.78652	7.33687e-58	4.3443e-56
ENSDARG00000055099	fam184b	2.334	7.51982e-58	4.44156e-56
ENSDARG00000044975	krt94	-1.58338	7.74333e-58	4.56222e-56
ENSDARG00000100709	agxt2	-2.61098	8.14217e-58	4.78534e-56
ENSDARG00000078561	lrig2	1.87555	8.6851e-58	5.09183e-56
ENSDARG00000036463	cldn15a	-2.73038	1.04209e-57	6.09441e-56
ENSDARG00000042982	cyp2p8	-3.54968	1.14044e-57	6.65322e-56
ENSDARG00000055945	asph	1.59898	1.27222e-57	7.40384e-56
ENSDARG00000015355	fosl1a	5.27527	1.46402e-57	8.4992e-56
ENSDARG00000060246	slc16a6b	2.03729	1.47774e-57	8.55794e-56
ENSDARG00000024831	crhbp	-2.8228	2.07876e-57	1.20093e-55
ENSDARG00000099781	agrp2	-2.7402	2.24113e-57	1.29159e-55
ENSDARG00000062577	arhgap35a	1.78869	2.42196e-57	1.39242e-55
ENSDARG00000079148	nckap5l	2.55043	2.5884e-57	1.48452e-55
ENSDARG00000014805	fhl5	-5.90632	2.70138e-57	1.54558e-55
ENSDARG00000079302	and2	-2.04779	4.12264e-57	2.35307e-55
ENSDARG00000020984	slc16a10	-2.1	4.17893e-57	2.37949e-55
ENSDARG00000099838	CABZ01113374.1	-3.82489	4.39881e-57	2.49869e-55
ENSDARG00000036344	calb2b	-2.36661	5.19404e-57	2.94337e-55
ENSDARG00000055678	akap12b	1.66598	5.49066e-57	3.10406e-55
ENSDARG00000043242	si:dkey-222f2.1	-1.87702	5.71887e-57	3.22539e-55
ENSDARG00000020387	nipsnap3a	-2.39121	6.19301e-57	3.48452e-55
ENSDARG00000073750	crygm2d9	-1.99275	6.59233e-57	3.70043e-55
ENSDARG00000042492	si:dkey-250d21.1	3.30811	6.97775e-57	3.90754e-55
ENSDARG00000036279	lamc1	1.62869	1.56909e-56	8.7662e-55
ENSDARG00000010862	amt	-1.8946	1.94323e-56	1.0831e-54
ENSDARG00000094730	acbd7	-1.97644	1.99093e-56	1.10709e-54
ENSDARG00000015385	ndufs3	-1.85577	2.02189e-56	1.12168e-54
ENSDARG00000008433	unc45b	2.09565	2.59113e-56	1.43412e-54
ENSDARG00000045979	zgc:153704	-2.27257	2.9035e-56	1.60327e-54
ENSDARG00000094965	nfil3-5	1.84514	3.04546e-56	1.67776e-54
ENSDARG00000031683	fosab	2.4952	3.34522e-56	1.83863e-54
ENSDARG00000063297	abcb6a	2.24301	3.47556e-56	1.90586e-54
ENSDARG00000073699	col9a1a	-2.34826	3.93792e-56	2.15442e-54
ENSDARG00000019332	ndufb4	-1.79636	4.87052e-56	2.65852e-54
ENSDARG00000077293	synpo2la	2.29458	4.99572e-56	2.72061e-54
ENSDARG00000057497	stk35l	2.30399	5.04375e-56	2.74047e-54
ENSDARG00000087765	crygm2d10	-1.98565	5.40524e-56	2.93018e-54
ENSDARG00000028533	macf1a	2.08742	8.14648e-56	4.40615e-54
ENSDARG00000096843	zgc:193593	-6.10482	1.21592e-55	6.56154e-54
ENSDARG00000078683	RNF14 (1 of many)	2.05372	1.40467e-55	7.56294e-54
ENSDARG00000040442	prtgb	4.79993	1.44379e-55	7.75596e-54
ENSDARG00000099276	ugt5b3	-4.25754	1.64431e-55	8.8132e-54
ENSDARG00000039502	eef1a1a	-1.79103	1.67927e-55	8.98031e-54
ENSDARG00000089063	lactbl1a	-4.38132	1.84861e-55	9.86367e-54
ENSDARG00000007553	opn4.1	-2.40986	2.08632e-55	1.11071e-53
ENSDARG00000071377	hsd11b1la	-1.90894	4.49024e-55	2.38515e-53
ENSDARG00000078864	lats2	1.73204	4.61878e-55	2.44795e-53
ENSDARG00000079378	phldb1b	2.39211	4.93482e-55	2.60963e-53
ENSDARG00000076928	tet2	1.93517	5.06428e-55	2.67214e-53
ENSDARG00000011519	myl4	-2.13493	5.31909e-55	2.80037e-53
ENSDARG00000052139	notch3	2.26223	5.37648e-55	2.82432e-53
ENSDARG00000036773	s100s	-2.20073	5.59598e-55	2.93314e-53
ENSDARG00000069361	nrgnb	-2.39569	6.87981e-55	3.59811e-53
ENSDARG00000069844	irg1	3.72628	7.45461e-55	3.89016e-53
ENSDARG00000091715	si:dkey-162h11.2	6.8544	8.26093e-55	4.30148e-53
ENSDARG00000045442	cpb1	-5.05975	8.82812e-55	4.58676e-53
ENSDARG00000007377	odc1	1.96072	9.22026e-55	4.78004e-53
ENSDARG00000005423	pgam1a	-1.60379	1.14346e-54	5.91508e-53
ENSDARG00000059311	dpysl5b	-1.76803	1.15365e-54	5.95482e-53
ENSDARG00000007786	tmx2b	1.83649	1.16741e-54	6.01278e-53
ENSDARG00000103849	mdh1ab	-1.59796	1.42307e-54	7.31374e-53
ENSDARG00000075766	sccpdha	-2.93834	1.6891e-54	8.6622e-53
ENSDARG00000097224	prr33	1.77472	1.91747e-54	9.81217e-53
ENSDARG00000075058	gabra6a	-5.15092	1.95754e-54	9.99567e-53
ENSDARG00000089009	frmpd1b	1.78151	2.10498e-54	1.07255e-52
ENSDARG00000100703	si:ch211-285j22.3	-4.803	2.80389e-54	1.4256e-52
ENSDARG00000060298	nin	2.63406	3.98776e-54	2.02319e-52
ENSDARG00000017794	sdr16c5b	-1.70287	4.06133e-54	2.05612e-52
ENSDARG00000103554	notch1a	2.10007	4.56048e-54	2.30391e-52
ENSDARG00000075116	sall2	2.79458	5.4892e-54	2.76721e-52
ENSDARG00000021987	plecb	2.07566	7.07096e-54	3.55705e-52
ENSDARG00000096310	wu:fj64h06	2.4927	8.8363e-54	4.43571e-52
ENSDARG00000102879	myt1b	2.30259	1.06717e-53	5.34573e-52
ENSDARG00000100075	abcg2a	-2.11861	1.70145e-53	8.50509e-52
ENSDARG00000043180	gpd1b	-1.68416	2.09127e-53	1.04317e-51
ENSDARG00000018096	scap	2.29481	2.29776e-53	1.14377e-51
ENSDARG00000007996	pou2f1b	1.88695	4.04406e-53	2.00883e-51
ENSDARG00000070702	s100v2	-1.70484	4.13608e-53	2.05025e-51
ENSDARG00000075211	chd7	2.02933	5.32086e-53	2.63205e-51
ENSDARG00000103231	si:ch211-199i15.5	2.94309	5.75778e-53	2.84226e-51
ENSDARG00000088087	kdm6ba	1.82951	6.85347e-53	3.37612e-51
ENSDARG00000015404	arl3l2	-5.29111	8.34168e-53	4.10072e-51
ENSDARG00000068934	cyp1b1	3.5048	8.98491e-53	4.40781e-51
ENSDARG00000014806	hacd2	-1.47689	1.07889e-52	5.28187e-51
ENSDARG00000017673	nova2	2.10826	1.26016e-52	6.15663e-51
ENSDARG00000095351	si:ch73-308b14.1	-3.09011	1.2726e-52	6.20464e-51
ENSDARG00000036776	aldh8a1	-1.95776	1.34536e-52	6.54593e-51
ENSDARG00000088805	CR848841.1	2.69272	1.35815e-52	6.59464e-51
ENSDARG00000016412	agt	-1.79134	1.78834e-52	8.66578e-51
ENSDARG00000012495	mphosph10	2.06839	1.83971e-52	8.89653e-51
ENSDARG00000054867	hibch	-1.87625	1.91681e-52	9.25056e-51
ENSDARG00000037845	col9a3	-1.99119	2.03291e-52	9.79096e-51
ENSDARG00000059057	atpv0e2	-2.18405	2.08313e-52	1.00125e-50
ENSDARG00000068515	chs1	-4.37209	2.26802e-52	1.08792e-50
ENSDARG00000004748	zgc:100868	1.71316	2.72272e-52	1.30339e-50
ENSDARG00000097478	qkia	1.59121	2.75059e-52	1.31408e-50
ENSDARG00000010641	slc20a1b	1.40199	2.88519e-52	1.37562e-50
ENSDARG00000104818	si:ch211-93f2.1	-1.94341	3.47586e-52	1.65392e-50
ENSDARG00000003681	eif5	-1.58176	3.55309e-52	1.68729e-50
ENSDARG00000060980	atp8b1	2.12363	3.71342e-52	1.75991e-50
ENSDARG00000103108	ACVR2B (1 of many)	2.34117	3.85653e-52	1.82409e-50
ENSDARG00000090969	cbln18	-4.0589	5.17901e-52	2.44474e-50
ENSDARG00000009311	pvalb6	-2.45623	6.1105e-52	2.87873e-50
ENSDARG00000045302	smpx	-2.65639	7.07001e-52	3.32416e-50
ENSDARG00000027916	fntb	-2.01547	8.02224e-52	3.76443e-50
ENSDARG00000033443	mdm2	1.8494	8.13648e-52	3.8105e-50
ENSDARG00000042623	acbd3	1.7481	9.46086e-52	4.42202e-50
ENSDARG00000104169	si:ch211-212k18.4	1.4942	1.10085e-51	5.13529e-50
ENSDARG00000092889	SYCE3	-2.89968	1.10912e-51	5.16372e-50
ENSDARG00000008976	mdn1	1.85953	1.24512e-51	5.78553e-50
ENSDARG00000020609	snap25a	-1.47828	1.28926e-51	5.97894e-50
ENSDARG00000104788	CLEC3A	-5.21667	1.34184e-51	6.21068e-50
ENSDARG00000062248	ptpn21	3.18196	1.3684e-51	6.32125e-50
ENSDARG00000052419	ankrd12	1.85689	1.40519e-51	6.4786e-50
ENSDARG00000055463	lrit3a	-4.42531	2.10408e-51	9.68204e-50
ENSDARG00000030012	lrrfip1a	1.83765	2.67509e-51	1.22857e-49
ENSDARG00000062319	si:dkey-103g5.3	-2.48519	2.79633e-51	1.28178e-49
ENSDARG00000016630	tprb	1.52983	3.24001e-51	1.48229e-49
ENSDARG00000074759	ccar1	1.62072	3.30206e-51	1.50777e-49
ENSDARG00000100013	dhx38	1.8482	3.84954e-51	1.75439e-49
ENSDARG00000078784	mgaa	2.06522	3.88135e-51	1.76549e-49
ENSDARG00000010933	cacna1fa	-2.57154	4.01407e-51	1.82237e-49
ENSDARG00000104283	cdc42bpaa	3.24117	4.06869e-51	1.84364e-49
ENSDARG00000038228	sepw2a	-1.36057	4.15101e-51	1.87736e-49
ENSDARG00000057427	sv2ba	-4.40653	4.25486e-51	1.92067e-49
ENSDARG00000053405	sord	-2.1398	4.40702e-51	1.98558e-49
ENSDARG00000060106	crb2a	2.76992	4.64481e-51	2.08876e-49
ENSDARG00000014572	chpt1	-1.45337	5.55828e-51	2.49481e-49
ENSDARG00000023886	cacna2d4b	-4.83217	6.58187e-51	2.94868e-49
ENSDARG00000070074	lrp8	2.16589	7.51799e-51	3.36172e-49
ENSDARG00000091560	slc6a19a.2	-3.47245	8.01776e-51	3.57264e-49
ENSDARG00000104660	si:ch73-132f6.5	-2.40903	8.01978e-51	3.57264e-49
ENSDARG00000044895	fmoda	-1.44617	8.03569e-51	3.57302e-49
ENSDARG00000101485	si:ch1073-469d17.2	-4.42904	8.30987e-51	3.68426e-49
ENSDARG00000069817	crygm2d8	-2.22397	8.3169e-51	3.68426e-49
ENSDARG00000098832	fam168a	2.75167	8.51036e-51	3.76294e-49
ENSDARG00000042210	sema3ab	2.41141	9.22038e-51	4.06931e-49
ENSDARG00000044144	wapla	2.17205	1.06086e-50	4.67328e-49
ENSDARG00000103002	nptna	-1.53318	1.07948e-50	4.74651e-49
ENSDARG00000042751	riok3	1.41044	1.39782e-50	6.13489e-49
ENSDARG00000099663	cox5ab	-1.91703	1.52026e-50	6.65997e-49
ENSDARG00000032849	ndrg1a	-1.76516	2.06014e-50	9.00848e-49
ENSDARG00000087164	crygm2d4	-2.01654	2.2574e-50	9.85287e-49
ENSDARG00000010420	ndrg1b	-1.91749	2.32546e-50	1.01313e-48
ENSDARG00000041797	cx28.9	-3.44415	2.92193e-50	1.27067e-48
ENSDARG00000075180	tmem14ca	-2.03942	2.94034e-50	1.27634e-48
ENSDARG00000013371	isoc2	-2.0113	2.94878e-50	1.27766e-48
ENSDARG00000028889	ndufb10	-1.55531	3.21065e-50	1.38859e-48
ENSDARG00000092881	si:ch211-223c9.2	2.94748	4.59198e-50	1.9824e-48
ENSDARG00000079731	kif13ba	1.97216	4.82508e-50	2.07925e-48
ENSDARG00000075158	igdcc3	1.89989	4.83561e-50	2.08001e-48
ENSDARG00000036577	atp6v0cb	-1.72066	6.36837e-50	2.73437e-48
ENSDARG00000089505	bod1l1	1.67624	6.84668e-50	2.93443e-48
ENSDARG00000075560	kmt2cb	2.17798	9.68077e-50	4.14163e-48
ENSDARG00000015536	sox6	1.61857	9.77514e-50	4.17448e-48
ENSDARG00000079850	dchs1b	1.86843	1.04862e-49	4.4701e-48
ENSDARG00000097804	lypc	-2.63221	1.10011e-49	4.68117e-48
ENSDARG00000060297	arhgap35	2.08911	1.16632e-49	4.95405e-48
ENSDARG00000033760	pmelb	1.77256	1.3169e-49	5.58367e-48
ENSDARG00000043587	srd5a2a	-3.98728	1.44613e-49	6.12067e-48
ENSDARG00000025595	agmo	-2.41421	1.9454e-49	8.21914e-48
ENSDARG00000034826	park7	-1.94712	1.97884e-49	8.34556e-48
ENSDARG00000039133	lamb4	1.79633	2.31082e-49	9.72839e-48
ENSDARG00000056036	stxbp1b	-2.04206	3.26954e-49	1.37402e-47
ENSDARG00000013087	ndrg3a	-1.40553	3.72708e-49	1.56353e-47
ENSDARG00000079751	megf8	1.72065	5.86277e-49	2.45512e-47
ENSDARG00000011862	inaa	-2.76407	6.0118e-49	2.5131e-47
ENSDARG00000103266	mgea5l	-2.88396	6.95933e-49	2.90408e-47
ENSDARG00000074688	fbrs	1.46337	7.57165e-49	3.15406e-47
ENSDARG00000062244	setd2	1.79531	8.79199e-49	3.65599e-47
ENSDARG00000063555	si:ch211-166g5.4	3.05889	1.00196e-48	4.15919e-47
ENSDARG00000095906	si:dkey-235h8.1	1.73449	1.06154e-48	4.39883e-47
ENSDARG00000038667	fggy	-2.35578	1.17947e-48	4.87899e-47
ENSDARG00000074507	rmdn1	-1.73868	1.19058e-48	4.91636e-47
ENSDARG00000061040	pum2	2.39666	1.20882e-48	4.98303e-47
ENSDARG00000077872	si:dkey-52d15.1	-2.02922	1.30999e-48	5.39071e-47
ENSDARG00000105491	arhgef5	2.13574	1.42049e-48	5.83531e-47
ENSDARG00000034423	sncga	-1.90012	1.77251e-48	7.2688e-47
ENSDARG00000079443	vipb	-3.56968	1.89197e-48	7.74532e-47
ENSDARG00000076735	si:dkey-193c22.2	2.08015	2.16975e-48	8.86723e-47
ENSDARG00000040198	fstl5	-1.76793	2.23336e-48	9.11149e-47
ENSDARG00000041382	si:dkey-283b15.2	-2.45152	2.31178e-48	9.41525e-47
ENSDARG00000001578	echs1	-1.3875	2.39255e-48	9.72751e-47
ENSDARG00000045560	mybpc1	-2.20041	3.412e-48	1.38486e-46
ENSDARG00000029114	si:dkey-40m6.8	1.88179	3.62958e-48	1.47066e-46
ENSDARG00000032188	lrrc8aa	1.95106	3.92635e-48	1.5882e-46
ENSDARG00000019810	nfe2l3	1.58333	4.11072e-48	1.65995e-46
ENSDARG00000053668	stag2b	1.53672	5.25727e-48	2.11933e-46
ENSDARG00000068680	ctrl	-7.19783	5.82337e-48	2.34356e-46
ENSDARG00000008100	slc7a10a	-2.0228	5.86106e-48	2.35474e-46
ENSDARG00000096616	si:ch211-255p10.3	-1.82826	6.42015e-48	2.575e-46
ENSDARG00000002285	mcoln1a	2.02004	7.56496e-48	3.02904e-46
ENSDARG00000070337	hoxc1a	2.73112	8.09844e-48	3.23719e-46
ENSDARG00000019765	zgc:158803	1.78461	8.14812e-48	3.25158e-46
ENSDARG00000058459	plekhg2	2.04268	1.06025e-47	4.22392e-46
ENSDARG00000061231	tinagl1	2.5982	1.08699e-47	4.32321e-46
ENSDARG00000103576	EPHB3 (1 of many)	2.25995	1.14115e-47	4.53103e-46
ENSDARG00000076839	ftr86	2.1773	1.24033e-47	4.91659e-46
ENSDARG00000058992	cers2b	2.45964	1.28782e-47	5.09632e-46
ENSDARG00000102473	zgc:171673	-2.71666	1.34465e-47	5.31237e-46
ENSDARG00000086917	crygm2d2	-1.94556	1.39969e-47	5.52064e-46
ENSDARG00000009499	syne1a	1.80504	1.44734e-47	5.69909e-46
ENSDARG00000053746	CABZ01084566.1	-4.02603	1.45641e-47	5.72532e-46
ENSDARG00000035066	ubtf	1.37132	1.55892e-47	6.1182e-46
ENSDARG00000092042	si:ch211-226f24.4	-2.78825	1.70827e-47	6.69327e-46
ENSDARG00000078324	PRDM16	2.15835	1.77306e-47	6.93567e-46
ENSDARG00000007823	atf3	2.41003	1.99651e-47	7.79691e-46
ENSDARG00000005867	gon4l	1.55165	2.12055e-47	8.26773e-46
ENSDARG00000044183	prkab1a	-2.00835	2.18218e-47	8.49403e-46
ENSDARG00000042667	klf2a	-1.84243	2.30989e-47	8.97643e-46
ENSDARG00000093799	setbp1	2.52985	2.35348e-47	9.13088e-46
ENSDARG00000058259	celsr1b	2.35207	3.06905e-47	1.18877e-45
ENSDARG00000096489	si:dkey-227h16.2	3.33867	3.09217e-47	1.19577e-45
ENSDARG00000059738	ptprsa	2.16755	3.32469e-47	1.2836e-45
ENSDARG00000000563	ttn.1	5.20592	4.31928e-47	1.66488e-45
ENSDARG00000058445	zgc:136472	-4.70333	4.35522e-47	1.67602e-45
ENSDARG00000028099	sh2d3ca	1.89778	4.39829e-47	1.68986e-45
ENSDARG00000062970	fam129ba	1.67419	4.6718e-47	1.79204e-45
ENSDARG00000018351	hpda	-2.897	5.10971e-47	1.95686e-45
ENSDARG00000068191	cdh15	2.40935	5.28056e-47	2.01903e-45
ENSDARG00000004082	cx39.9	2.30357	5.39624e-47	2.05994e-45
ENSDARG00000026979	krt1-c5	-2.30847	5.53218e-47	2.10844e-45
ENSDARG00000087857	si:ch211-180a12.2	-2.99774	1.00125e-46	3.80989e-45
ENSDARG00000014292	med15	1.64645	1.04988e-46	3.98852e-45
ENSDARG00000098376	si:ch211-207l14.1	-3.70853	1.08381e-46	4.11086e-45
ENSDARG00000071021	papss2a	-1.58885	1.1792e-46	4.46555e-45
ENSDARG00000039272	pls1	-2.62757	1.38021e-46	5.21844e-45
ENSDARG00000017882	rdh1	-2.49472	1.3914e-46	5.25238e-45
ENSDARG00000007382	ubtd1a	-3.58203	1.77769e-46	6.6999e-45
ENSDARG00000100844	cldn15lb	-2.74915	1.92112e-46	7.22903e-45
ENSDARG00000070951	hmga1b	-1.69111	2.08245e-46	7.82367e-45
ENSDARG00000029064	uqcrq	-1.73641	2.1024e-46	7.88616e-45
ENSDARG00000099257	si:ch73-119p20.1	-1.93806	2.23746e-46	8.37952e-45
ENSDARG00000002196	bach1b	1.87663	2.63325e-46	9.84628e-45
ENSDARG00000057911	ACTC1 (1 of many)	-2.12862	2.71488e-46	1.01356e-44
ENSDARG00000101029	si:ch73-347e22.4	2.58651	3.09144e-46	1.15233e-44
ENSDARG00000023967	atp6v1c1a	-1.41084	3.20435e-46	1.19254e-44
ENSDARG00000017244	chd6	1.81759	3.29904e-46	1.22586e-44
ENSDARG00000078399	FO704819.2	2.74452	3.31732e-46	1.23073e-44
ENSDARG00000101597	si:dkeyp-57d7.4	-5.52975	3.44539e-46	1.27624e-44
ENSDARG00000074635	abca1a	2.10868	3.96467e-46	1.46631e-44
ENSDARG00000098476	si:dkey-113d16.9	-2.07304	6.15603e-46	2.27323e-44
ENSDARG00000045888	acat1	-1.81525	6.20918e-46	2.2893e-44
ENSDARG00000051762	DNAJA4	1.97061	6.2251e-46	2.29161e-44
ENSDARG00000043171	CELA1 (1 of many)	-7.69131	7.92078e-46	2.91132e-44
ENSDARG00000069956	pdlim2	-1.57901	8.23326e-46	3.02149e-44
ENSDARG00000102558	pde6h	-4.90796	9.14905e-46	3.35239e-44
ENSDARG00000103787	chd1	1.44738	1.02885e-45	3.76409e-44
ENSDARG00000032831	htra1a	-1.88028	1.13586e-45	4.14922e-44
ENSDARG00000004754	hspa4a	1.4718	1.14055e-45	4.15994e-44
ENSDARG00000045978	chchd6b	-1.81031	1.50758e-45	5.49019e-44
ENSDARG00000011929	plp1b	-2.63298	1.53919e-45	5.59671e-44
ENSDARG00000070037	rgs8	-2.68549	1.71551e-45	6.22829e-44
ENSDARG00000053820	pcmtd2	-3.47435	1.83203e-45	6.64118e-44
ENSDARG00000056950	epyc	-1.6781	2.17304e-45	7.86536e-44
ENSDARG00000077245	si:dkey-225n22.4	3.22847	2.19015e-45	7.9152e-44
ENSDARG00000098233	TIAM2 (1 of many)	2.30007	2.23357e-45	8.05987e-44
ENSDARG00000045408	tagln	-3.65425	2.60529e-45	9.38695e-44
ENSDARG00000091916	ugt5b2	-3.45124	2.78335e-45	1.00133e-43
ENSDARG00000039393	si:ch211-240l19.5	-4.91113	3.17641e-45	1.14101e-43
ENSDARG00000038154	isca2	-1.89451	3.24048e-45	1.16227e-43
ENSDARG00000090552	si:dkey-7j14.6	-1.4484	3.40377e-45	1.21899e-43
ENSDARG00000078270	mast4	2.29964	3.83411e-45	1.37104e-43
ENSDARG00000026376	aco1	2.18479	3.96361e-45	1.41522e-43
ENSDARG00000104719	abcc1	1.64255	4.0959e-45	1.46026e-43
ENSDARG00000078694	phlpp1	2.00771	4.18891e-45	1.49118e-43
ENSDARG00000030349	cryba2a	-1.78684	4.40004e-45	1.56399e-43
ENSDARG00000077038	pbrm1l	1.31185	4.58822e-45	1.62844e-43
ENSDARG00000011600	epha4b	2.37073	4.6462e-45	1.64656e-43
ENSDARG00000102430	opn6a	-2.38633	6.42522e-45	2.27363e-43
ENSDARG00000070239	casc5	2.00502	7.49642e-45	2.64874e-43
ENSDARG00000001354	slc6a13l	-3.25452	1.0058e-44	3.54853e-43
ENSDARG00000000189	sema6e	1.65838	1.03693e-44	3.65296e-43
ENSDARG00000092730	si:dkey-22i16.3	-3.76379	1.05723e-44	3.71896e-43
ENSDARG00000052435	spred2a	1.79241	1.07974e-44	3.79251e-43
ENSDARG00000051986	ndufs8a	-1.71408	1.25803e-44	4.41222e-43
ENSDARG00000055026	ptch2	1.76347	1.33216e-44	4.66531e-43
ENSDARG00000020834	si:dkey-230p4.1	3.57017	1.57733e-44	5.51576e-43
ENSDARG00000061660	CABZ01055347.1	2.11679	1.92624e-44	6.72597e-43
ENSDARG00000045945	syn2a	-1.47704	2.09211e-44	7.29444e-43
ENSDARG00000005578	ugp2a	2.79317	2.18165e-44	7.59545e-43
ENSDARG00000024537	emilin1a	1.66089	2.2596e-44	7.85532e-43
ENSDARG00000061383	serpinf2b	-1.66105	2.41097e-44	8.3693e-43
ENSDARG00000014181	foxp1b	1.7306	2.6256e-44	9.10107e-43
ENSDARG00000092970	si:ch211-11c15.3	-1.93704	2.87535e-44	9.95223e-43
ENSDARG00000018958	nrarpb	2.64379	2.89801e-44	1.00161e-42
ENSDARG00000074715	stk17a	-1.509	3.02418e-44	1.04369e-42
ENSDARG00000037921	gng13b	-1.75502	3.6277e-44	1.25016e-42
ENSDARG00000016651	znf106a	1.43137	4.2364e-44	1.45781e-42
ENSDARG00000101368	cngb3.2	-4.49119	4.88562e-44	1.67879e-42
ENSDARG00000018966	cyb5r1	-1.69629	5.657e-44	1.94104e-42
ENSDARG00000086288	scg3	-1.24629	6.31279e-44	2.16293e-42
ENSDARG00000068883	tspan13a	-2.53002	6.35429e-44	2.17401e-42
ENSDARG00000100011	strn	2.2057	7.13813e-44	2.43867e-42
ENSDARG00000090444	ponzr1	-2.06403	7.18436e-44	2.45094e-42
ENSDARG00000099995	apbb2b	2.25965	9.21983e-44	3.14083e-42
ENSDARG00000096242	si:ch211-76l23.4	-2.47973	9.26666e-44	3.15226e-42
ENSDARG00000053217	cox7a2a	-1.79151	9.34143e-44	3.17315e-42
ENSDARG00000094760	si:dkey-125i10.3	2.91126	9.64871e-44	3.27284e-42
ENSDARG00000087954	rac1b	1.58912	9.86227e-44	3.34051e-42
ENSDARG00000059768	gpatch8	1.5956	9.9218e-44	3.35589e-42
ENSDARG00000022718	casp8ap2	2.46222	1.16218e-43	3.9253e-42
ENSDARG00000018264	trim101	-1.65295	1.29592e-43	4.37077e-42
ENSDARG00000036456	anxa4	-1.5456	1.33838e-43	4.50759e-42
ENSDARG00000037925	rgs9a	-5.43925	1.38763e-43	4.66683e-42
ENSDARG00000076041	wwc1	2.7773	1.47692e-43	4.96013e-42
ENSDARG00000021539	ephb2b	1.86312	1.52141e-43	5.10231e-42
ENSDARG00000099453	elof1	-1.33638	1.62689e-43	5.44837e-42
ENSDARG00000002394	ugt5d1	-4.32377	1.66339e-43	5.56276e-42
ENSDARG00000070824	ndufb5	-1.52729	1.68034e-43	5.61153e-42
ENSDARG00000019420	etnk1	1.53621	2.2894e-43	7.63475e-42
ENSDARG00000019492	shbg	-4.71411	2.74224e-43	9.13207e-42
ENSDARG00000031283	vamp1	-1.42932	2.87074e-43	9.54661e-42
ENSDARG00000039211	zgc:77439	-1.6791	2.92952e-43	9.72848e-42
ENSDARG00000054916	eif4ebp3	-2.09549	3.08346e-43	1.02254e-41
ENSDARG00000098852	smdt1b	-1.68628	3.38766e-43	1.12185e-41
ENSDARG00000070597	prelp	-2.54491	5.31457e-43	1.75751e-41
ENSDARG00000101858	DST	1.66727	6.38848e-43	2.10971e-41
ENSDARG00000097209	cox8b	-2.12075	6.47583e-43	2.13559e-41
ENSDARG00000090963	atp6ap1lb	-2.06865	8.98263e-43	2.95816e-41
ENSDARG00000007976	si:ch211-220f16.2	2.31173	9.16109e-43	3.01275e-41
ENSDARG00000103409	uhrf1	1.45514	9.18287e-43	3.01574e-41
ENSDARG00000058462	zgc:158846	-4.22348	9.7706e-43	3.20432e-41
ENSDARG00000080009	bahcc1	1.66022	9.82544e-43	3.21786e-41
ENSDARG00000033327	unc5b	2.39818	9.97422e-43	3.26209e-41
ENSDARG00000031809	rbm24b	2.79096	1.0376e-42	3.38884e-41
ENSDARG00000073810	thbs2b	1.97091	1.06685e-42	3.47957e-41
ENSDARG00000019260	dhrs9	-2.23042	1.22127e-42	3.97777e-41
ENSDARG00000018907	kat6a	1.65047	1.25991e-42	4.098e-41
ENSDARG00000010478	hsp90aa1.1	1.78099	1.2649e-42	4.10858e-41
ENSDARG00000009771	ppme1	-1.39002	1.29607e-42	4.20407e-41
ENSDARG00000008784	prpf4ba	1.72991	1.52219e-42	4.93082e-41
ENSDARG00000007560	sema3bl	1.75416	1.54381e-42	4.99403e-41
ENSDARG00000032639	cd36	-2.42044	1.61787e-42	5.2265e-41
ENSDARG00000058461	ice1	2.44179	1.82214e-42	5.8784e-41
ENSDARG00000070480	agr2	-1.55997	2.08229e-42	6.70852e-41
ENSDARG00000061108	ep300b	1.70938	2.16883e-42	6.97787e-41
ENSDARG00000017294	gnai2b	-1.66105	2.30635e-42	7.41028e-41
ENSDARG00000052470	igfbp2a	-1.5083	3.08912e-42	9.91191e-41
ENSDARG00000075827	f7i	-3.17627	3.73418e-42	1.19655e-40
ENSDARG00000073766	tnni1d	-2.86428	3.83378e-42	1.22681e-40
ENSDARG00000056479	rab1bb	-1.60085	3.85565e-42	1.23215e-40
ENSDARG00000055014	si:dkey-33m11.8	-3.23819	3.92958e-42	1.25409e-40
ENSDARG00000062171	olfml3b	-1.56606	4.74975e-42	1.5138e-40
ENSDARG00000021339	cpa5	-5.17919	5.0723e-42	1.61443e-40
ENSDARG00000005739	gpm6ba	-1.5183	5.16764e-42	1.64258e-40
ENSDARG00000076564	hspg2	2.05672	5.37169e-42	1.70515e-40
ENSDARG00000002131	celf2	1.86171	5.43934e-42	1.72432e-40
ENSDARG00000020086	nuak1a	1.87418	5.44942e-42	1.72521e-40
ENSDARG00000022315	atp6v1g1	-1.46157	5.45697e-42	1.7253e-40
ENSDARG00000104687	slc16a9b	1.52126	5.64775e-42	1.78325e-40
ENSDARG00000032990	plxnb3	2.37918	6.19231e-42	1.95259e-40
ENSDARG00000092099	si:ch211-133n4.6	-1.99361	6.32769e-42	1.99263e-40
ENSDARG00000071026	mllt11	-1.38113	6.40866e-42	2.01546e-40
ENSDARG00000104413	rogdi	-1.48043	6.99303e-42	2.19633e-40
ENSDARG00000041570	mrpl39	-1.82668	8.99838e-42	2.82242e-40
ENSDARG00000014794	uqcrc2a	-1.70393	9.33315e-42	2.92357e-40
ENSDARG00000074332	SPEN (1 of many)	1.57276	9.44201e-42	2.95377e-40
ENSDARG00000040528	lgals3bpb	-2.23031	1.00461e-41	3.13862e-40
ENSDARG00000013082	uap1l1	-1.84886	1.02159e-41	3.18748e-40
ENSDARG00000053448	si:ch211-251f6.6	-2.19851	1.04742e-41	3.26377e-40
ENSDARG00000029874	khk	-2.83396	1.12654e-41	3.50572e-40
ENSDARG00000069074	cry1ba	-1.30597	1.12852e-41	3.50728e-40
ENSDARG00000043842	si:ch73-111k22.2	1.35156	1.28399e-41	3.98522e-40
ENSDARG00000057460	crygm2d13	-1.5913	1.3809e-41	4.28042e-40
ENSDARG00000012987	gpia	-1.7124	1.55775e-41	4.82231e-40
ENSDARG00000042069	pebp1	-1.68052	1.74823e-41	5.40494e-40
ENSDARG00000034368	hexb	-1.39554	1.81703e-41	5.60554e-40
ENSDARG00000077341	ppp1r14c	1.52893	1.81783e-41	5.60554e-40
ENSDARG00000017314	CELA1 (1 of many)	-7.44651	2.26715e-41	6.98199e-40
ENSDARG00000056510	gstk1	-1.964	2.40153e-41	7.38626e-40
ENSDARG00000037503	thoc2	1.33563	2.54566e-41	7.81941e-40
ENSDARG00000052244	zgc:158564	1.41524	2.66457e-41	8.1741e-40
ENSDARG00000052917	si:ch211-202f3.3	1.96893	2.77175e-41	8.49192e-40
ENSDARG00000016375	asns	1.63489	2.79587e-41	8.5548e-40
ENSDARG00000011055	fbxo9	-1.36121	2.88475e-41	8.81538e-40
ENSDARG00000039667	mrpl38	-1.53475	3.03701e-41	9.26875e-40
ENSDARG00000021611	im:7152756	2.28221	4.18003e-41	1.27408e-39
ENSDARG00000069185	celsr1a	1.59938	4.20253e-41	1.27929e-39
ENSDARG00000051925	cyb5r2	-2.50408	4.2222e-41	1.28363e-39
ENSDARG00000010144	plppr3a	1.55099	5.07128e-41	1.5398e-39
ENSDARG00000008247	vezf1a	1.97548	6.45079e-41	1.95616e-39
ENSDARG00000012504	rlbp1a	-2.02272	6.65605e-41	2.01583e-39
ENSDARG00000038147	hbbe3	7.52663	6.69275e-41	2.02437e-39
ENSDARG00000087508	si:ch211-39i22.1	2.03962	8.5609e-41	2.58613e-39
ENSDARG00000068220	hbl3	-4.87809	1.05457e-40	3.18166e-39
ENSDARG00000040988	tpi1b	-1.6904	1.18095e-40	3.55843e-39
ENSDARG00000012395	mmp13a	2.62525	1.20837e-40	3.63644e-39
ENSDARG00000036684	ndufa7	-1.6938	1.27441e-40	3.83033e-39
ENSDARG00000102845	dclk2b	2.3834	1.41886e-40	4.25909e-39
ENSDARG00000027986	slc35d1b	-2.15436	1.42162e-40	4.26199e-39
ENSDARG00000030758	guca1c	-4.90721	1.78353e-40	5.34025e-39
ENSDARG00000075709	ndufb3	-1.68726	1.83213e-40	5.47884e-39
ENSDARG00000102142	ece2b	2.63656	1.88426e-40	5.62766e-39
ENSDARG00000076542	pogzb	1.36167	1.89626e-40	5.65639e-39
ENSDARG00000024771	slc24a5	2.88829	1.97542e-40	5.88511e-39
ENSDARG00000057789	lyz	-1.6549	2.24195e-40	6.67079e-39
ENSDARG00000000068	slc9a3r1	-1.74268	2.24887e-40	6.683e-39
ENSDARG00000057365	elovl8b	-2.70452	2.25772e-40	6.70091e-39
ENSDARG00000071691	uqcrc2b	-1.42633	2.35416e-40	6.97843e-39
ENSDARG00000026294	erbb2	2.62194	2.55247e-40	7.55684e-39
ENSDARG00000070670	crip2	-1.55986	2.58341e-40	7.63891e-39
ENSDARG00000035880	atp6v1c1b	-1.53981	2.61256e-40	7.71549e-39
ENSDARG00000057064	enpep	-2.03927	2.6161e-40	7.71635e-39
ENSDARG00000103298	ephx5	-3.10976	2.74515e-40	8.08695e-39
ENSDARG00000098683	zmiz2	2.26441	2.92103e-40	8.58531e-39
ENSDARG00000104458	rnasekb	-1.74511	2.92155e-40	8.58531e-39
ENSDARG00000030781	acads	-1.39272	3.06397e-40	8.99269e-39
ENSDARG00000070416	zgc:162816	-1.97182	3.54483e-40	1.03912e-38
ENSDARG00000062347	mtus2a	2.16236	3.66376e-40	1.07265e-38
ENSDARG00000013667	tbck	-2.30536	3.74471e-40	1.095e-38
ENSDARG00000074184	arhgap32b	1.51801	3.78998e-40	1.10688e-38
ENSDARG00000045414	elovl2	-2.84228	3.83304e-40	1.11808e-38
ENSDARG00000028000	pfkpa	-1.55628	4.27416e-40	1.24522e-38
ENSDARG00000102403	cry2	1.74762	4.56203e-40	1.32746e-38
ENSDARG00000011208	COX5B (1 of many)	-2.61106	4.82446e-40	1.40211e-38
ENSDARG00000074760	ttc7a	-2.74829	5.51018e-40	1.59944e-38
ENSDARG00000074613	si:ch211-240l19.6	-5.68916	5.60049e-40	1.62366e-38
ENSDARG00000016470	anxa5b	-1.49543	5.66547e-40	1.6405e-38
ENSDARG00000006456	pdgfrl	-1.29199	5.74481e-40	1.66145e-38
ENSDARG00000032482	si:dkey-40c11.2	1.50247	6.25815e-40	1.80771e-38
ENSDARG00000100139	si:ch211-113d22.2	-5.02351	6.85336e-40	1.97723e-38
ENSDARG00000031795	abcf1	1.50778	7.00428e-40	2.01832e-38
ENSDARG00000095743	sox11b	1.5923	7.3764e-40	2.12297e-38
ENSDARG00000088984	cep131	1.95253	7.49976e-40	2.15586e-38
ENSDARG00000098237	fbn2b	1.63943	7.80754e-40	2.24162e-38
ENSDARG00000055388	vtna	-1.37427	8.06147e-40	2.31173e-38
ENSDARG00000058041	ndufa8	-1.37776	8.70881e-40	2.49435e-38
ENSDARG00000096851	znf1143	2.50594	8.74719e-40	2.50233e-38
ENSDARG00000000069	dap	-1.53458	8.76872e-40	2.50547e-38
ENSDARG00000102055	hadhb	-1.2877	9.30682e-40	2.65602e-38
ENSDARG00000074229	prr12a	1.62856	9.38372e-40	2.67475e-38
ENSDARG00000099449	atrxl	1.25236	9.46077e-40	2.69348e-38
ENSDARG00000075849	prr12b	1.83605	1.05274e-39	2.99356e-38
ENSDARG00000040606	tfap2c	1.63286	1.12489e-39	3.19492e-38
ENSDARG00000074121	dnmbp	1.72439	1.18401e-39	3.35879e-38
ENSDARG00000043313	ank2b	1.77222	1.21526e-39	3.44333e-38
ENSDARG00000078381	trip11	1.36141	1.22143e-39	3.45669e-38
ENSDARG00000079166	ace	-2.14999	1.23078e-39	3.47899e-38
ENSDARG00000052625	fkbp1b	-1.54248	1.44208e-39	4.07144e-38
ENSDARG00000009001	pdia6	-1.39885	1.52079e-39	4.28857e-38
ENSDARG00000035519	histh1l	-1.42841	1.55763e-39	4.38724e-38
ENSDARG00000025789	chd4b	1.44015	1.66313e-39	4.67884e-38
ENSDARG00000103614	pemt	-2.91154	1.68028e-39	4.72148e-38
ENSDARG00000001870	atp1a1a.4	-1.36786	1.97215e-39	5.53507e-38
ENSDARG00000074697	npdc1a	-2.03112	2.0129e-39	5.64277e-38
ENSDARG00000040248	crata	-1.48168	2.06342e-39	5.77757e-38
ENSDARG00000001014	myh9b	1.45559	2.10307e-39	5.88166e-38
ENSDARG00000069409	gkup	-2.30841	2.20993e-39	6.17325e-38
ENSDARG00000074161	tnrc6b	1.26323	2.60153e-39	7.25861e-38
ENSDARG00000057648	dnttip2	1.8785	3.06522e-39	8.54231e-38
ENSDARG00000022261	pdzk1	-1.81088	3.09833e-39	8.62448e-38
ENSDARG00000028066	diras1a	-1.4302	3.1726e-39	8.82087e-38
ENSDARG00000069752	ckba	-1.47771	3.26888e-39	9.07793e-38
ENSDARG00000097714	si:ch1073-384e4.1	2.38206	3.34257e-39	9.27174e-38
ENSDARG00000051785	dhx33	3.68285	3.35929e-39	9.30722e-38
ENSDARG00000079651	si:ch1073-174d20.2	1.36668	3.85453e-39	1.06669e-37
ENSDARG00000039196	greb1l	2.20753	4.66592e-39	1.28973e-37
ENSDARG00000019498	cry5	2.70248	4.74206e-39	1.30925e-37
ENSDARG00000044132	ogn	-1.38071	4.92788e-39	1.35897e-37
ENSDARG00000043257	ckbb	-1.69164	5.08423e-39	1.40046e-37
ENSDARG00000063333	nup210	1.41385	5.2258e-39	1.43779e-37
ENSDARG00000103026	p3h2	1.90688	5.68953e-39	1.56357e-37
ENSDARG00000043304	nop2	1.75268	5.70927e-39	1.56718e-37
ENSDARG00000009733	kif21b	2.71882	6.45201e-39	1.76901e-37
ENSDARG00000063385	cenpe	1.24652	6.7397e-39	1.84576e-37
ENSDARG00000090389	ndufv3	-1.36884	6.79974e-39	1.86006e-37
ENSDARG00000062226	ino80db	1.62716	6.88048e-39	1.87998e-37
ENSDARG00000103515	vcana	4.47223	7.1338e-39	1.94695e-37
ENSDARG00000010113	ndufb8	-1.65651	7.66411e-39	2.08928e-37
ENSDARG00000045180	acta2	-4.12146	8.92762e-39	2.43093e-37
ENSDARG00000034473	ttyh3a	1.50275	9.80387e-39	2.66647e-37
ENSDARG00000061101	snx19a	-4.74176	9.82001e-39	2.66781e-37
ENSDARG00000062962	kmt2ba	1.58671	9.97436e-39	2.70664e-37
ENSDARG00000099227	galnt13	-2.48815	1.01128e-38	2.74107e-37
ENSDARG00000061732	raph1b	1.69229	1.12778e-38	3.05337e-37
ENSDARG00000099695	si:dkey-61n16.5	-3.18846	1.31633e-38	3.55979e-37
ENSDARG00000077530	ahctf1	1.46089	1.38817e-38	3.74979e-37
ENSDARG00000059079	vps25	-1.35533	1.65096e-38	4.45459e-37
ENSDARG00000061265	lmln	2.93367	1.70228e-38	4.58784e-37
ENSDARG00000097193	si:dkey-28n18.9	-2.45073	1.72457e-38	4.64266e-37
ENSDARG00000010555	pdha1b	-4.95188	1.72683e-38	4.64325e-37
ENSDARG00000002732	spon2b	-1.98813	1.7287e-38	4.64325e-37
ENSDARG00000061479	thsd7aa	1.79086	1.77475e-38	4.76155e-37
ENSDARG00000037838	unkl	1.44495	1.98107e-38	5.3091e-37
ENSDARG00000051763	sntb2	1.91646	2.08305e-38	5.57611e-37
ENSDARG00000020708	mdkb	-1.28228	2.17079e-38	5.80441e-37
ENSDARG00000037946	prl	4.1968	2.31357e-38	6.17922e-37
ENSDARG00000100869	adcy9	1.87622	2.5483e-38	6.79852e-37
ENSDARG00000036754	hmgn3	-1.36938	2.67401e-38	7.12589e-37
ENSDARG00000069478	slc13a3	-2.54278	2.79601e-38	7.44266e-37
ENSDARG00000023228	vsnl1a	-1.37152	2.80386e-38	7.45519e-37
ENSDARG00000093456	si:dkey-71p21.9	1.30011	2.84407e-38	7.55366e-37
ENSDARG00000067729	arid3c	1.81294	2.8677e-38	7.60789e-37
ENSDARG00000091548	stard9	2.52312	2.90864e-38	7.70788e-37
ENSDARG00000019726	celsr2	1.86006	2.93214e-38	7.76151e-37
ENSDARG00000058206	si:ch211-153b23.5	1.22821	2.97377e-38	7.86293e-37
ENSDARG00000074747	brwd1	1.42687	3.00027e-38	7.92419e-37
ENSDARG00000020143	pah	-1.37352	3.00864e-38	7.93745e-37
ENSDARG00000039459	qsox1	-1.29604	3.03977e-38	8.01068e-37
ENSDARG00000071592	aqp8a.2	-5.1409	3.33754e-38	8.78565e-37
ENSDARG00000063153	bcl11ab	1.75125	3.38094e-38	8.89004e-37
ENSDARG00000004687	acaa1	-1.67561	3.4036e-38	8.93973e-37
ENSDARG00000018944	hoga1	-1.74944	3.53987e-38	9.28737e-37
ENSDARG00000058000	cep350	1.58694	3.92647e-38	1.02903e-36
ENSDARG00000015349	mfge8a	-1.71587	4.22323e-38	1.10558e-36
ENSDARG00000102858	sc:d189	-3.00365	4.7909e-38	1.25281e-36
ENSDARG00000102974	baz2a	1.43361	5.05499e-38	1.32042e-36
ENSDARG00000077306	cutc	-2.08835	5.14814e-38	1.34327e-36
ENSDARG00000028198	ube2v2	1.32924	6.68578e-38	1.74256e-36
ENSDARG00000069090	atp6v0d1	-1.38023	6.6946e-38	1.74294e-36
ENSDARG00000027572	as3mt	-1.9093	6.75719e-38	1.75731e-36
ENSDARG00000036295	golga7ba	1.81013	6.90641e-38	1.79415e-36
ENSDARG00000074544	znf1007	2.56273	6.94459e-38	1.8021e-36
ENSDARG00000098681	si:ch73-138e16.7	2.00888	7.04971e-38	1.82738e-36
ENSDARG00000097819	znf576.1	1.79848	7.50893e-38	1.9443e-36
ENSDARG00000023645	ccbl1	-1.88663	7.55208e-38	1.95334e-36
ENSDARG00000077169	si:ch211-153b23.4	1.76315	8.21879e-38	2.12347e-36
ENSDARG00000001734	fkbp8	-1.58591	8.42576e-38	2.17458e-36
ENSDARG00000028173	slc4a2a	1.65798	8.52512e-38	2.19783e-36
ENSDARG00000070584	clic5b	-1.8139	8.80634e-38	2.26787e-36
ENSDARG00000045598	si:dkey-180p18.9	-1.99975	9.78292e-38	2.51664e-36
ENSDARG00000017532	kif25	-2.64337	1.00367e-37	2.57912e-36
ENSDARG00000105641	si:ch211-98n17.5	2.09935	1.03813e-37	2.66481e-36
ENSDARG00000019302	mid1ip1b	-1.27147	1.09927e-37	2.81869e-36
ENSDARG00000007077	si:dkey-145p14.5	1.43022	1.11252e-37	2.8496e-36
ENSDARG00000100035	CT956057.1	7.08851	1.29222e-37	3.30631e-36
ENSDARG00000090286	serpina1	-1.55971	1.41019e-37	3.60426e-36
ENSDARG00000022437	cd81b	-1.69476	1.44757e-37	3.69581e-36
ENSDARG00000105120	gab2	2.61329	1.48826e-37	3.79563e-36
ENSDARG00000076679	FQ312026.2	2.1792	1.51206e-37	3.85217e-36
ENSDARG00000041323	csdc2a	-1.62805	1.60653e-37	4.08847e-36
ENSDARG00000043213	adam17a	1.41221	1.67776e-37	4.26516e-36
ENSDARG00000105223	pmp22a	-1.14057	1.73744e-37	4.41216e-36
ENSDARG00000041068	got2a	-1.40762	1.7667e-37	4.48167e-36
ENSDARG00000061226	timp2a	-1.27454	1.79091e-37	4.53824e-36
ENSDARG00000007753	cpne2	-1.78401	1.81792e-37	4.60179e-36
ENSDARG00000039832	gsta.2	-2.31819	1.94687e-37	4.92296e-36
ENSDARG00000054833	nucb1	1.45328	1.97067e-37	4.97784e-36
ENSDARG00000053152	pcmtd1	-1.59659	1.9776e-37	4.99002e-36
ENSDARG00000024306	zbed4	1.70058	2.10832e-37	5.31423e-36
ENSDARG00000045842	zgc:113263	1.8046	2.12733e-37	5.35644e-36
ENSDARG00000060808	mecom	2.11329	2.13054e-37	5.35885e-36
ENSDARG00000038900	acadm	-1.28685	2.19885e-37	5.52482e-36
ENSDARG00000104559	tmem63ba	1.26623	2.26069e-37	5.6742e-36
ENSDARG00000099455	ogt.2	1.17179	2.32663e-37	5.83353e-36
ENSDARG00000074636	cep170b	2.46894	2.36606e-37	5.92613e-36
ENSDARG00000087390	si:ch211-5k11.12	-1.24423	2.40196e-37	6.00972e-36
ENSDARG00000013333	ndufa10	-1.4169	2.42389e-37	6.05819e-36
ENSDARG00000043003	pcyt2	1.43138	2.6551e-37	6.6291e-36
ENSDARG00000017772	mdh1aa	-1.83407	2.68692e-37	6.70149e-36
ENSDARG00000032838	si:dkey-206f10.1	-3.13917	2.76638e-37	6.89243e-36
ENSDARG00000103004	tpra	1.2244	2.86479e-37	7.13014e-36
ENSDARG00000037905	cacna1aa	1.95869	3.00447e-37	7.46996e-36
ENSDARG00000077536	snrnp200	1.35985	3.09884e-37	7.69654e-36
ENSDARG00000056008	atp5g1	-1.58435	3.34545e-37	8.30035e-36
ENSDARG00000021137	adgrv1	1.95939	3.37498e-37	8.36487e-36
ENSDARG00000032102	prdx3	-1.45816	3.58953e-37	8.88736e-36
ENSDARG00000068478	gpx4a	-2.03751	3.64484e-37	9.01489e-36
ENSDARG00000038518	snap29	-1.55264	3.75574e-37	9.27953e-36
ENSDARG00000053835	plekhh1	2.68187	3.80301e-37	9.38655e-36
ENSDARG00000068849	fam83ha	2.5951	3.91917e-37	9.66321e-36
ENSDARG00000071048	wisp3	-2.47461	4.53477e-37	1.11695e-35
ENSDARG00000104682	tpm2	-1.72558	5.34376e-37	1.31484e-35
ENSDARG00000089362	grn1	-3.27247	5.52023e-37	1.35686e-35
ENSDARG00000004232	dlb	1.89833	5.6928e-37	1.39783e-35
ENSDARG00000018524	midn	1.41574	5.80049e-37	1.4228e-35
ENSDARG00000103687	sycn.2	-7.43051	6.04495e-37	1.48123e-35
ENSDARG00000039099	aep1	1.39114	6.07268e-37	1.48649e-35
ENSDARG00000076324	lmtk2	1.43901	6.18016e-37	1.51124e-35
ENSDARG00000014313	atp5j	-1.6035	6.79337e-37	1.65948e-35
ENSDARG00000037121	mat2ab	2.01277	6.83959e-37	1.66906e-35
ENSDARG00000063097	scube1	2.57425	6.89292e-37	1.68034e-35
ENSDARG00000079350	znf654	1.51984	8.91879e-37	2.17198e-35
ENSDARG00000010423	npsn	-1.99644	8.97163e-37	2.18261e-35
ENSDARG00000038141	atf4b	1.3413	9.06567e-37	2.20323e-35
ENSDARG00000060506	sos2	1.42868	9.46227e-37	2.29726e-35
ENSDARG00000079994	AKAP13 (1 of many)	1.81874	1.06817e-36	2.59067e-35
ENSDARG00000052142	acvr1bb	2.38563	1.09012e-36	2.6412e-35
ENSDARG00000088432	si:dkey-162h11.3	5.76413	1.13666e-36	2.75115e-35
ENSDARG00000009250	etfb	-1.5806	1.16618e-36	2.81973e-35
ENSDARG00000099185	chia.2	-5.28971	1.18513e-36	2.86265e-35
ENSDARG00000041400	ndufa3	-1.76734	1.20663e-36	2.9116e-35
ENSDARG00000054300	dhrs1	-1.47363	1.23653e-36	2.98072e-35
ENSDARG00000004643	cdhr1a	-3.60341	1.2501e-36	3.01039e-35
ENSDARG00000100620	taok2b	2.50218	1.27621e-36	3.07014e-35
ENSDARG00000038428	sulf1	1.28476	1.32595e-36	3.18657e-35
ENSDARG00000079372	si:ch211-264f5.6	1.59454	1.43631e-36	3.44832e-35
ENSDARG00000074899	taok2a	1.48495	1.53274e-36	3.6761e-35
ENSDARG00000099558	NPC1L1	-3.51284	1.58225e-36	3.79101e-35
ENSDARG00000053956	sptbn2	1.54799	1.67035e-36	3.99805e-35
ENSDARG00000036102	ctdsp2	-1.09131	1.95414e-36	4.67261e-35
ENSDARG00000102326	KCNJ11 (1 of many)	-2.28889	1.98736e-36	4.74728e-35
ENSDARG00000100917	slc30a8	2.79768	2.14783e-36	5.12543e-35
ENSDARG00000099299	si:ch1073-83n3.2	-2.80059	2.2385e-36	5.33645e-35
ENSDARG00000069857	coq3	-1.61147	2.35501e-36	5.60855e-35
ENSDARG00000009754	zc3h11a	1.18054	2.44996e-36	5.82884e-35
ENSDARG00000006395	rbm25b	1.18273	2.52029e-36	5.99017e-35
ENSDARG00000074168	fam208b	1.86003	2.77724e-36	6.59428e-35
ENSDARG00000093448	mpc1	-1.6731	2.78465e-36	6.60526e-35
ENSDARG00000075933	cox15	-1.55858	2.97695e-36	7.05437e-35
ENSDARG00000099280	utp20	1.37556	2.99048e-36	7.07935e-35
ENSDARG00000010791	dla	1.64374	3.01076e-36	7.12027e-35
ENSDARG00000074001	crygmxl2	-1.70473	3.14715e-36	7.43542e-35
ENSDARG00000078401	larp4aa	1.32451	3.37456e-36	7.96476e-35
ENSDARG00000017014	ywhae2	1.30935	3.59119e-36	8.46765e-35
ENSDARG00000017525	ccnt1	2.00945	3.6546e-36	8.60862e-35
ENSDARG00000018460	mbnl2	1.48203	4.24453e-36	9.98831e-35
ENSDARG00000100623	trrap	1.5069	4.47006e-36	1.05086e-34
ENSDARG00000033234	stmn2a	-1.10951	4.80926e-36	1.12949e-34
ENSDARG00000071409	arl3	-1.31328	4.98994e-36	1.17023e-34
ENSDARG00000042293	ca4b	-4.35913	4.99258e-36	1.17023e-34
ENSDARG00000078691	gigyf1	1.24973	5.26717e-36	1.23337e-34
ENSDARG00000007247	ric8a	-1.84083	5.67618e-36	1.32784e-34
ENSDARG00000087452	peli3	-1.59253	5.69507e-36	1.33094e-34
ENSDARG00000076856	frem2a	1.74927	6.75677e-36	1.57751e-34
ENSDARG00000041925	cryba2b	-1.72549	7.38048e-36	1.72144e-34
ENSDARG00000021378	phf21ab	2.10902	7.40166e-36	1.72468e-34
ENSDARG00000100531	abhd14b	-1.84635	7.46778e-36	1.73838e-34
ENSDARG00000070723	ndufa9a	-1.54801	7.5944e-36	1.76612e-34
ENSDARG00000075612	ercc6	1.79221	7.92574e-36	1.84138e-34
ENSDARG00000101322	tfr1a	2.19238	7.95223e-36	1.84573e-34
ENSDARG00000009493	MAP3K13	2.88478	8.10995e-36	1.8805e-34
ENSDARG00000057353	ehbp1l1a	2.69684	8.13803e-36	1.88516e-34
ENSDARG00000102398	cnn1b	-3.06996	9.24345e-36	2.13915e-34
ENSDARG00000044968	vcla	1.33608	9.61908e-36	2.22391e-34
ENSDARG00000014915	ndufab1b	-1.36297	9.77743e-36	2.25832e-34
ENSDARG00000074597	lzts2a	1.87419	9.92948e-36	2.29121e-34
ENSDARG00000052840	ndufs4	-1.55501	9.9972e-36	2.3046e-34
ENSDARG00000098420	SNTA1	2.58876	1.04767e-35	2.4128e-34
ENSDARG00000104108	slco1d1	-1.65971	1.05423e-35	2.42554e-34
ENSDARG00000043796	ms4a17a.7	-2.5432	1.08138e-35	2.48559e-34
ENSDARG00000071011	cdk5r2a	-1.33959	1.16915e-35	2.68475e-34
ENSDARG00000056480	cpvl	-1.40422	1.30204e-35	2.98701e-34
ENSDARG00000043873	arid4a	1.3263	1.46079e-35	3.34797e-34
ENSDARG00000019588	chico	2.45986	1.64739e-35	3.772e-34
ENSDARG00000079900	shroom4	1.43172	1.7937e-35	4.10304e-34
ENSDARG00000037618	ddit4	-1.68136	1.95847e-35	4.47565e-34
ENSDARG00000037551	pm20d1.1	-3.15109	1.98408e-35	4.52981e-34
ENSDARG00000039687	zgc:194221	-5.17117	2.14097e-35	4.8833e-34
ENSDARG00000079783	isg20	1.52427	2.23571e-35	5.0945e-34
ENSDARG00000099712	zgc:163073	-3.64603	2.26098e-35	5.14715e-34
ENSDARG00000016742	rgs7bpb	-2.20189	2.37427e-35	5.39987e-34
ENSDARG00000076693	crygm2d19	-1.59326	2.38604e-35	5.42144e-34
ENSDARG00000012140	ccnl1b	1.10923	2.52767e-35	5.73775e-34
ENSDARG00000004931	slc8a3	3.13256	2.55944e-35	5.80434e-34
ENSDARG00000038618	cpt2	-1.46297	2.68735e-35	6.0886e-34
ENSDARG00000052615	tnmd	-1.67177	2.75961e-35	6.24634e-34
ENSDARG00000104530	ZNF609 (1 of many)	1.25266	2.80856e-35	6.35108e-34
ENSDARG00000014320	gucy2c	-2.41184	2.84529e-35	6.42803e-34
ENSDARG00000075666	tsc22d3	-1.63743	2.88312e-35	6.5073e-34
ENSDARG00000068965	nrip1a	1.67527	2.89881e-35	6.53651e-34
ENSDARG00000027777	tnfaip3	2.97143	3.36879e-35	7.58904e-34
ENSDARG00000090219	wdr45	-1.55823	3.47168e-35	7.81342e-34
ENSDARG00000104023	mag	-1.85436	3.50054e-35	7.8709e-34
ENSDARG00000100406	zgc:112265	-1.32145	3.56472e-35	8.00763e-34
ENSDARG00000060532	adam22	2.04938	3.68981e-35	8.28081e-34
ENSDARG00000045574	lrmp	-2.37907	3.70279e-35	8.30209e-34
ENSDARG00000053358	basp1	-1.25647	3.90467e-35	8.74646e-34
ENSDARG00000052336	ociad2	-1.79265	3.92372e-35	8.78084e-34
ENSDARG00000073742	prss59.2	-7.6006	4.00252e-35	8.94877e-34
ENSDARG00000059097	nktr	1.45082	4.07433e-35	9.10073e-34
ENSDARG00000030411	crygn2	-1.97778	4.28489e-35	9.56206e-34
ENSDARG00000088337	wu:fc34e06	3.45105	4.40508e-35	9.82106e-34
ENSDARG00000097208	ALKBH3 (1 of many)	-1.8792	5.1646e-35	1.15036e-33
ENSDARG00000075543	chd8	1.19171	5.32894e-35	1.18585e-33
ENSDARG00000070448	grk4	1.51609	5.48373e-35	1.21916e-33
ENSDARG00000102981	cyp2k16	-1.86167	5.6501e-35	1.25497e-33
ENSDARG00000002210	stk25a	-2.23031	5.68934e-35	1.2625e-33
ENSDARG00000039423	si:ch211-217g15.3	-4.1475	5.80875e-35	1.2878e-33
ENSDARG00000076847	tnrc6c1	1.64285	6.17113e-35	1.36686e-33
ENSDARG00000090369	zgc:86896	-1.24237	7.17406e-35	1.58752e-33
ENSDARG00000018146	gpx1a	-1.68216	7.50806e-35	1.65988e-33
ENSDARG00000078411	hspb15	-4.01232	8.33215e-35	1.84036e-33
ENSDARG00000045929	oaz2a	-1.39577	8.47154e-35	1.86941e-33
ENSDARG00000069100	aldh9a1a.1	-1.86703	8.58473e-35	1.89263e-33
ENSDARG00000076836	gpx4b	-1.5085	8.9133e-35	1.96324e-33
ENSDARG00000009949	FNDC4 (1 of many)	-2.07596	1.01166e-34	2.22622e-33
ENSDARG00000031681	atp6v0b	-1.14127	1.02898e-34	2.26223e-33
ENSDARG00000102891	ppp1r26	1.71705	1.04602e-34	2.29757e-33
ENSDARG00000043680	ylpm1	1.19843	1.14621e-34	2.5153e-33
ENSDARG00000101438	lonp2	-1.57625	1.31954e-34	2.89299e-33
ENSDARG00000063361	si:ch211-1e14.1	3.6836	1.46392e-34	3.20657e-33
ENSDARG00000021984	ndufa2	-1.65346	1.48489e-34	3.24952e-33
ENSDARG00000031709	mllt1b	1.89092	1.50052e-34	3.28069e-33
ENSDARG00000055591	pipox	-2.61309	1.52995e-34	3.34197e-33
ENSDARG00000059367	mfap2	-1.34827	1.55964e-34	3.40369e-33
ENSDARG00000007184	zbtb16a	1.57036	1.60475e-34	3.49891e-33
ENSDARG00000027009	zgc:85777	-1.64546	1.63385e-34	3.5591e-33
ENSDARG00000077151	cbln2b	-1.8711	1.64312e-34	3.57601e-33
ENSDARG00000102829	cobll1b	1.61906	1.66745e-34	3.62563e-33
ENSDARG00000029011	xpnpep1	-1.33381	1.86729e-34	4.05644e-33
ENSDARG00000020976	ubald1b	-1.69804	1.90667e-34	4.1382e-33
ENSDARG00000060102	kank1	1.27961	1.97211e-34	4.27633e-33
ENSDARG00000055575	pcolce2b	-2.21766	2.01394e-34	4.36305e-33
ENSDARG00000025670	fstl3	-2.07308	2.12584e-34	4.60127e-33
ENSDARG00000076560	apbb1	1.95423	2.12851e-34	4.60285e-33
ENSDARG00000016188	SBNO2 (1 of many)	1.79182	2.15092e-34	4.64709e-33
ENSDARG00000001976	fkbp16	-2.97711	2.15313e-34	4.64764e-33
ENSDARG00000005840	got2b	-1.50754	2.25898e-34	4.87168e-33
ENSDARG00000041203	drap1	-1.43686	2.3645e-34	5.09463e-33
ENSDARG00000055185	tm4sf5	-5.45517	2.42129e-34	5.20807e-33
ENSDARG00000016477	eif4a2	-1.28089	2.42154e-34	5.20807e-33
ENSDARG00000005479	tenm3	1.28998	2.8607e-34	6.14701e-33
ENSDARG00000034268	slit3	1.18139	2.89441e-34	6.21383e-33
ENSDARG00000076544	aldh5a1	-1.42961	2.97501e-34	6.38108e-33
ENSDARG00000003046	sorbs2a	2.47095	3.10092e-34	6.64516e-33
ENSDARG00000045543	atp6v1f	-1.24724	3.1714e-34	6.79006e-33
ENSDARG00000027423	igf1ra	2.04083	3.51343e-34	7.51558e-33
ENSDARG00000009939	micu2	-1.58802	3.60705e-34	7.70889e-33
ENSDARG00000099186	slc1a5	1.19099	3.71648e-34	7.93561e-33
ENSDARG00000007982	onecut1	2.31511	3.72368e-34	7.94384e-33
ENSDARG00000017728	phb2b	-1.46258	3.81586e-34	8.13319e-33
ENSDARG00000102129	crygn1	-2.94141	3.82221e-34	8.13942e-33
ENSDARG00000102975	hmp19	-1.12651	3.85302e-34	8.19768e-33
ENSDARG00000076768	REPS2	2.56815	4.02786e-34	8.562e-33
ENSDARG00000003203	rhcga	2.80458	4.36822e-34	9.27719e-33
ENSDARG00000015805	cgnl1	1.379	4.40819e-34	9.35371e-33
ENSDARG00000035910	znf281b	1.38245	4.41975e-34	9.36987e-33
ENSDARG00000008575	lyst	1.75978	4.58154e-34	9.7042e-33
ENSDARG00000100499	CPEB4 (1 of many)	1.43164	4.84294e-34	1.02487e-32
ENSDARG00000015016	kif26ab	1.34957	5.10454e-34	1.07927e-32
ENSDARG00000004869	penka	-2.91182	5.13099e-34	1.0839e-32
ENSDARG00000102706	si:dkey-56m19.6	-2.90006	5.38046e-34	1.13559e-32
ENSDARG00000054400	si:ch211-198n5.11	-1.8275	5.49323e-34	1.15836e-32
ENSDARG00000087386	pcp4b	-1.70444	5.5268e-34	1.1644e-32
ENSDARG00000071658	ywhag2	-1.38337	5.57275e-34	1.17304e-32
ENSDARG00000057249	zmynd11	1.37922	5.91549e-34	1.24409e-32
ENSDARG00000076923	kazna	1.6053	6.23708e-34	1.31056e-32
ENSDARG00000020866	apoa4b.2	-1.41112	6.25567e-34	1.3133e-32
ENSDARG00000054588	cox6a2	-2.68816	6.28381e-34	1.31805e-32
ENSDARG00000058454	dynll1	-1.45432	6.31502e-34	1.32342e-32
ENSDARG00000104106	CABZ01087953.1	-3.08696	6.37838e-34	1.33552e-32
ENSDARG00000016480	slc17a7a	-2.51307	6.40777e-34	1.34049e-32
ENSDARG00000100739	CABZ01052573.1	1.86518	6.70257e-34	1.40093e-32
ENSDARG00000058348	scinlb	-1.20867	7.31179e-34	1.52692e-32
ENSDARG00000038862	kcnb2	-2.29531	7.99875e-34	1.66891e-32
ENSDARG00000061862	myo18ab	1.37691	8.23715e-34	1.71714e-32
ENSDARG00000012389	adar	1.36433	8.6012e-34	1.79146e-32
ENSDARG00000079015	brca2	2.47811	9.42744e-34	1.96183e-32
ENSDARG00000070810	ccka	-2.88417	9.63436e-34	2.00314e-32
ENSDARG00000078052	emilin3a	1.78771	1.00334e-33	2.08427e-32
ENSDARG00000070098	lcorl	1.43859	1.08156e-33	2.2448e-32
ENSDARG00000035390	tnpo1	1.34854	1.11849e-33	2.31944e-32
ENSDARG00000010571	ezh2	1.32059	1.15066e-33	2.38405e-32
ENSDARG00000078696	synpo2lb	1.69065	1.22277e-33	2.53125e-32
ENSDARG00000061635	myo5aa	2.07933	1.3137e-33	2.71712e-32
ENSDARG00000029242	fbxo3	-1.74655	1.35695e-33	2.80412e-32
ENSDARG00000067997	myhz1.3	1.69438	1.41238e-33	2.91613e-32
ENSDARG00000058232	fbrsl1	1.35638	1.48849e-33	3.07062e-32
ENSDARG00000076594	pcdh12	1.85599	1.53133e-33	3.15623e-32
ENSDARG00000056765	ela2l	-4.66168	1.55509e-33	3.20244e-32
ENSDARG00000003635	mogat3b	-1.97222	1.58563e-33	3.2625e-32
ENSDARG00000102445	si:dkey-22o22.2	1.77844	1.63582e-33	3.36284e-32
ENSDARG00000032578	pax2b	3.61825	1.71372e-33	3.51994e-32
ENSDARG00000017986	vps13d	1.76009	1.76381e-33	3.61969e-32
ENSDARG00000100280	znfx1	2.85573	1.80086e-33	3.69255e-32
ENSDARG00000031915	hif1an	-1.39047	1.84211e-33	3.77387e-32
ENSDARG00000002764	miox	-1.69282	1.90362e-33	3.89651e-32
ENSDARG00000062550	rc3h1a	2.03382	1.98011e-33	4.04958e-32
ENSDARG00000036156	fnbp1a	3.33039	2.11805e-33	4.32797e-32
ENSDARG00000086947	si:ch211-147m6.1	2.33281	2.24103e-33	4.57533e-32
ENSDARG00000104664	dclk1b	1.42163	2.25483e-33	4.59954e-32
ENSDARG00000014676	bckdhb	-1.55018	2.52268e-33	5.14151e-32
ENSDARG00000058203	smc1al	1.31119	2.62531e-33	5.34608e-32
ENSDARG00000055926	foxi3a	-2.09394	2.77591e-33	5.64792e-32
ENSDARG00000056767	itgb3a	1.786	3.08223e-33	6.26578e-32
ENSDARG00000027316	tcp11l2	-1.46977	3.11161e-33	6.3201e-32
ENSDARG00000075759	samd4a	1.83944	3.12656e-33	6.34504e-32
ENSDARG00000079637	alpk2	2.0879	3.25472e-33	6.5995e-32
ENSDARG00000008735	atp6ap2	-1.28858	3.4186e-33	6.92588e-32
ENSDARG00000019008	erp44	-1.24484	3.49267e-33	7.06991e-32
ENSDARG00000100679	lrch3	2.29982	3.53114e-33	7.14169e-32
ENSDARG00000012138	sgce	-1.19104	3.71707e-33	7.51133e-32
ENSDARG00000104181	TMSB15A	-1.16043	4.06388e-33	8.20517e-32
ENSDARG00000061424	znf646	1.38679	4.12983e-33	8.33124e-32
ENSDARG00000076485	MYPN	2.9589	4.13869e-33	8.34203e-32
ENSDARG00000041314	ndufb9	-1.46516	4.58139e-33	9.22651e-32
ENSDARG00000095553	lenep	-3.71177	4.65448e-33	9.36575e-32
ENSDARG00000031216	ssu72	-1.20031	4.80268e-33	9.65578e-32
ENSDARG00000101752	PLEKHG5 (1 of many)	2.23356	4.89258e-33	9.82821e-32
ENSDARG00000004074	bach2b	1.87233	4.98264e-33	1.00007e-31
ENSDARG00000078578	fam222bb	1.28842	5.05463e-33	1.01366e-31
ENSDARG00000013871	slc5a1	-2.65043	5.30052e-33	1.06207e-31
ENSDARG00000103006	si:ch1073-303d10.1	-6.70571	5.94672e-33	1.19055e-31
ENSDARG00000006202	erbb3a	1.68028	6.00341e-33	1.20088e-31
ENSDARG00000087887	PHF21B	3.1157	6.01402e-33	1.20199e-31
ENSDARG00000029075	pfkfb4b	1.46239	6.59441e-33	1.31689e-31
ENSDARG00000043130	notch2	1.35939	6.74048e-33	1.34492e-31
ENSDARG00000076171	znf827	1.59008	6.9878e-33	1.3931e-31
ENSDARG00000093753	si:ch211-133l5.5	-4.02648	7.27296e-33	1.44873e-31
ENSDARG00000061736	ank3a	1.61688	7.45873e-33	1.48449e-31
ENSDARG00000031427	calm2a	-1.32367	7.93971e-33	1.5789e-31
ENSDARG00000017740	sec63	1.30076	8.60317e-33	1.7094e-31
ENSDARG00000060016	nsd1a	1.39597	8.8917e-33	1.76526e-31
ENSDARG00000060380	coq6	-1.60692	9.76805e-33	1.93761e-31
ENSDARG00000056314	a2ml	-1.44666	1.08404e-32	2.14853e-31
ENSDARG00000011998	bfsp2	-1.08407	1.10932e-32	2.1968e-31
ENSDARG00000016213	BX088711.1	-3.27863	1.12411e-32	2.22423e-31
ENSDARG00000042777	ndufa11	-1.5688	1.17271e-32	2.31848e-31
ENSDARG00000076805	leng8	1.22061	1.18135e-32	2.3336e-31
ENSDARG00000078214	mybbp1a	1.14893	1.34825e-32	2.66108e-31
ENSDARG00000101844	mibp2	-1.84289	1.46251e-32	2.88421e-31
ENSDARG00000003615	slc26a3.2	-3.58657	1.53012e-32	3.01503e-31
ENSDARG00000075752	myo18aa	1.40701	1.54746e-32	3.04668e-31
ENSDARG00000008678	snx3	-1.28732	1.55067e-32	3.05046e-31
ENSDARG00000036846	anks4b	-2.00442	1.68212e-32	3.30631e-31
ENSDARG00000061294	arhgap5	1.30723	1.70865e-32	3.35568e-31
ENSDARG00000011671	pde6b	-3.15097	1.72005e-32	3.37527e-31
ENSDARG00000079688	tnrc6a	1.49581	1.7501e-32	3.4314e-31
ENSDARG00000055412	mylk4b	2.45241	1.75908e-32	3.44618e-31
ENSDARG00000040912	kdelr3	-1.8901	1.83847e-32	3.59872e-31
ENSDARG00000094300	NUPR2	-1.48494	1.9365e-32	3.78749e-31
ENSDARG00000076838	apom	-1.22437	1.95217e-32	3.815e-31
ENSDARG00000097929	si:dkey-117j14.6	7.4517	2.03845e-32	3.98035e-31
ENSDARG00000102626	frem2b	1.29072	2.05813e-32	4.01546e-31
ENSDARG00000042368	kif26aa	2.04523	2.09676e-32	4.08747e-31
ENSDARG00000037307	gnpda1	-1.44325	2.11009e-32	4.11008e-31
ENSDARG00000042539	ywhaqa	-1.1024	2.2552e-32	4.38915e-31
ENSDARG00000044280	opn1mw2	-5.64959	2.28233e-32	4.43829e-31
ENSDARG00000024141	cav3	-1.37858	2.31527e-32	4.49868e-31
ENSDARG00000104517	UQCR10	-1.34966	2.43226e-32	4.72213e-31
ENSDARG00000021811	calm1a	-1.2387	2.48988e-32	4.82661e-31
ENSDARG00000027799	ucmaa	-4.3384	2.49014e-32	4.82661e-31
ENSDARG00000068434	h3f3b.1	-1.45496	2.69225e-32	5.21409e-31
ENSDARG00000076559	RB1CC1	1.23327	2.83216e-32	5.4806e-31
ENSDARG00000087426	si:ch211-151p13.8	-1.90861	2.84513e-32	5.5012e-31
ENSDARG00000044362	unc119b	-1.28902	2.85511e-32	5.516e-31
ENSDARG00000060350	apoda.2	-5.4521	2.93948e-32	5.67439e-31
ENSDARG00000078992	wnk1a	1.49405	3.15052e-32	6.07684e-31
ENSDARG00000006899	far1	1.58827	3.1732e-32	6.11563e-31
ENSDARG00000052658	pptc7b	1.86659	3.19608e-32	6.15473e-31
ENSDARG00000013997	ern1	1.54016	3.46082e-32	6.65913e-31
ENSDARG00000021172	cyp2ad2	-4.93577	3.59722e-32	6.91599e-31
ENSDARG00000074498	chd9	1.40669	3.97838e-32	7.64261e-31
ENSDARG00000030139	sdhdb	-1.23047	4.33633e-32	8.3235e-31
ENSDARG00000030297	sox13	1.49814	4.81202e-32	9.22914e-31
ENSDARG00000018296	rev1	1.38945	4.82653e-32	9.24948e-31
ENSDARG00000041119	ceacam1	-1.09349	4.91748e-32	9.41618e-31
ENSDARG00000075323	srfbp1	1.86924	4.94655e-32	9.4642e-31
ENSDARG00000052371	higd2a	-1.55617	4.98842e-32	9.53664e-31
ENSDARG00000095930	myha	3.80313	5.36912e-32	1.02562e-30
ENSDARG00000002084	lamb2	1.27241	5.70982e-32	1.08982e-30
ENSDARG00000075800	calml4a	-3.69279	5.73297e-32	1.09336e-30
ENSDARG00000104540	cyp2aa4	-1.4497	5.79212e-32	1.10376e-30
ENSDARG00000022101	obscnb	4.93659	5.92239e-32	1.12768e-30
ENSDARG00000039098	ca8	-2.31608	6.0596e-32	1.15288e-30
ENSDARG00000098788	pcdh2g5	1.54373	6.15277e-32	1.16967e-30
ENSDARG00000022599	dnpep	-1.25092	6.83867e-32	1.29902e-30
ENSDARG00000099970	malat1	1.9446	7.09699e-32	1.34701e-30
ENSDARG00000063912	mt-co3	-1.69093	7.247e-32	1.37438e-30
ENSDARG00000055064	prdx5	-1.29727	7.33825e-32	1.39058e-30
ENSDARG00000103316	si:ch211-212k18.5	1.61688	8.07149e-32	1.52831e-30
ENSDARG00000056672	abcb8	-1.52689	8.31235e-32	1.57266e-30
ENSDARG00000061233	abcc5	1.30382	8.35416e-32	1.57931e-30
ENSDARG00000039256	spega	2.1779	8.38903e-32	1.58464e-30
ENSDARG00000045094	si:dkey-222b8.1	2.75148	8.44239e-32	1.59345e-30
ENSDARG00000043663	faub	-1.7714	8.5017e-32	1.60337e-30
ENSDARG00000079742	mcf2l2	3.11894	8.69818e-32	1.63912e-30
ENSDARG00000000103	myh10	1.12805	8.93196e-32	1.68184e-30
ENSDARG00000044719	nrsn1	-1.35471	9.04914e-32	1.70256e-30
ENSDARG00000001788	atp5o	-1.7171	9.92085e-32	1.86509e-30
ENSDARG00000002952	smo	1.23823	1.02907e-31	1.9331e-30
ENSDARG00000010276	ptgs2b	2.50374	1.0453e-31	1.96203e-30
ENSDARG00000069951	eef1a1b	-2.19618	1.06411e-31	1.99575e-30
ENSDARG00000079295	cacna1bb	2.81567	1.13596e-31	2.12882e-30
ENSDARG00000100981	CCDC39	4.11693	1.18422e-31	2.21752e-30
ENSDARG00000052304	uqcrc1	-1.52915	1.19836e-31	2.24222e-30
ENSDARG00000004782	fgfr3	1.46305	1.22666e-31	2.29337e-30
ENSDARG00000098903	tfe3a	3.03395	1.24634e-31	2.32833e-30
ENSDARG00000030967	si:ch211-51a6.2	1.98588	1.2633e-31	2.35817e-30
ENSDARG00000102294	fbxo11a	1.09101	1.31635e-31	2.45525e-30
ENSDARG00000040838	dcun1d2a	-1.17675	1.44386e-31	2.69098e-30
ENSDARG00000088708	ngfra	1.67159	1.55279e-31	2.89173e-30
ENSDARG00000060554	mut	-1.17298	1.55971e-31	2.90233e-30
ENSDARG00000042236	atrx	1.407	1.6032e-31	2.98092e-30
ENSDARG00000010958	glmnb	-3.36136	1.62712e-31	3.02304e-30
ENSDARG00000002365	cers5	-1.24424	1.68815e-31	3.13397e-30
ENSDARG00000077964	LIMD1	1.70296	1.70978e-31	3.17163e-30
ENSDARG00000024877	ptgr1	-1.37033	1.82538e-31	3.38172e-30
ENSDARG00000007988	masp2	-1.60148	1.82588e-31	3.38172e-30
ENSDARG00000074275	limch1a	2.17603	1.9117e-31	3.53792e-30
ENSDARG00000012381	hsc70	-1.30082	2.00408e-31	3.70598e-30
ENSDARG00000087693	atox1	-1.20343	2.01579e-31	3.72475e-30
ENSDARG00000017929	ncoa2	1.1638	2.04933e-31	3.78378e-30
ENSDARG00000014246	JAG2 (1 of many)	2.80456	2.05863e-31	3.79798e-30
ENSDARG00000037860	cox6b2	-1.4054	2.08121e-31	3.83655e-30
ENSDARG00000056112	pikfyve	1.14095	2.08276e-31	3.83655e-30
ENSDARG00000098379	si:dkey-38l22.2	3.16177	2.09552e-31	3.8541e-30
ENSDARG00000060766	PXN (1 of many)	2.57167	2.09554e-31	3.8541e-30
ENSDARG00000015201	pcmt	-1.36907	2.17603e-31	3.99905e-30
ENSDARG00000039820	mea1	-1.37033	2.23954e-31	4.11257e-30
ENSDARG00000068691	kctd4	-1.87779	2.26952e-31	4.16442e-30
ENSDARG00000068918	map2k2b	2.01773	2.28073e-31	4.18175e-30
ENSDARG00000070266	spock3	-1.35753	2.28662e-31	4.18931e-30
ENSDARG00000003576	klhl32	-1.78863	2.35082e-31	4.30361e-30
ENSDARG00000052520	sgms2	-2.85942	2.4943e-31	4.56276e-30
ENSDARG00000062765	whsc1l1	1.68608	2.51279e-31	4.59304e-30
ENSDARG00000005476	nav3	1.67058	2.75561e-31	5.03301e-30
ENSDARG00000099117	si:dkey-33i11.4	-1.55061	2.85746e-31	5.21503e-30
ENSDARG00000062341	wfs1a	2.3435	2.97564e-31	5.42654e-30
ENSDARG00000095556	si:dkey-238c7.12	-1.62849	3.12321e-31	5.69129e-30
ENSDARG00000010953	ndel1a	-1.38923	3.12824e-31	5.69608e-30
ENSDARG00000036239	gatm	-1.94641	3.1548e-31	5.74005e-30
ENSDARG00000098932	GIGYF1 (1 of many)	1.5157	3.284e-31	5.97054e-30
ENSDARG00000026842	acin1b	1.13057	3.38906e-31	6.15683e-30
ENSDARG00000101924	si:dkey-65b13.13	-5.77275	3.68987e-31	6.69818e-30
ENSDARG00000053547	jakmip2	1.42691	3.72329e-31	6.75369e-30
ENSDARG00000006427	fabp2	-1.72762	3.80556e-31	6.89765e-30
ENSDARG00000094422	si:dkey-12l12.1	-2.40857	3.90735e-31	7.07675e-30
ENSDARG00000035163	tmem136b	-3.65861	4.27498e-31	7.73668e-30
ENSDARG00000099525	si:ch1073-13h15.3	-4.41048	4.28979e-31	7.75756e-30
ENSDARG00000002311	fabp11b	3.35784	4.39559e-31	7.94283e-30
ENSDARG00000054033	hoxb1b	1.63238	4.46334e-31	8.05912e-30
ENSDARG00000061699	sipa1l3	2.06153	4.7057e-31	8.49029e-30
ENSDARG00000076964	cables2a	1.74315	4.90439e-31	8.84206e-30
ENSDARG00000073688	nav2a	1.67846	4.98942e-31	8.98853e-30
ENSDARG00000100636	rbm12	1.1452	5.0018e-31	9.004e-30
ENSDARG00000103443	vwde	-1.52796	5.09753e-31	9.16392e-30
ENSDARG00000058638	si:ch211-71m22.1	-2.41494	5.09836e-31	9.16392e-30
ENSDARG00000078522	si:ch211-80h18.1	-1.23235	5.14988e-31	9.24953e-30
ENSDARG00000087822	agap3	2.21947	5.1604e-31	9.26142e-30
ENSDARG00000090462	mrpl20	-1.53952	5.16612e-31	9.26468e-30
ENSDARG00000077256	nat8l	1.44541	5.39838e-31	9.6739e-30
ENSDARG00000059888	CR762469.1	2.8137	5.47905e-31	9.81105e-30
ENSDARG00000092534	si:ch211-62a1.3	-3.54664	5.95085e-31	1.06478e-29
ENSDARG00000037867	si:ch211-194i10.5	-1.58291	5.97542e-31	1.06838e-29
ENSDARG00000058603	jph1a	1.8096	6.20333e-31	1.10829e-29
ENSDARG00000058379	otpb	1.52027	6.21324e-31	1.10923e-29
ENSDARG00000069673	chid1	-1.71003	6.50903e-31	1.16116e-29
ENSDARG00000079741	CABZ01075131.1	3.60838	7.3477e-31	1.30979e-29
ENSDARG00000101942	si:dkey-260j18.2	1.22371	7.47844e-31	1.33209e-29
ENSDARG00000029764	mef2ca	1.1699	7.62289e-31	1.35681e-29
ENSDARG00000009026	CR388002.1	1.77142	7.90369e-31	1.40573e-29
ENSDARG00000092788	si:dkey-21e2.15	-7.31113	8.05366e-31	1.43133e-29
ENSDARG00000012426	neflb	-1.61058	8.30837e-31	1.4755e-29
ENSDARG00000099106	afmid	-2.06843	8.82955e-31	1.56688e-29
ENSDARG00000097513	si:ch211-84k18.3	-3.97076	9.02218e-31	1.59987e-29
ENSDARG00000018853	si:dkey-199f5.8	1.2616	9.21202e-31	1.63232e-29
ENSDARG00000015206	hnrnpua	1.23085	9.31333e-31	1.64904e-29
ENSDARG00000100677	tmem205	-1.71812	9.3478e-31	1.65391e-29
ENSDARG00000011521	upb1	-1.94347	9.43518e-31	1.66812e-29
ENSDARG00000009447	atp5g3b	-1.95187	9.79428e-31	1.73032e-29
ENSDARG00000076872	MPP4 (1 of many)	-3.02399	9.9221e-31	1.7516e-29
ENSDARG00000091061	slc38a3b	1.6283	1.01528e-30	1.791e-29
ENSDARG00000036186	mbpa	-4.29567	1.05941e-30	1.86746e-29
ENSDARG00000078134	crygm2f	-4.67581	1.07853e-30	1.89974e-29
ENSDARG00000014804	cacna2d1a	1.47362	1.08136e-30	1.90333e-29
ENSDARG00000053068	cyp8b1	-4.42177	1.1105e-30	1.95317e-29
ENSDARG00000006924	fbxo38	1.39173	1.15609e-30	2.03185e-29
ENSDARG00000027595	selt1b	-1.33945	1.22822e-30	2.15701e-29
ENSDARG00000057498	habp2	-2.19153	1.30309e-30	2.28682e-29
ENSDARG00000078348	tcf20	1.39887	1.32395e-30	2.3217e-29
ENSDARG00000044387	cldn2	-2.81075	1.38746e-30	2.43128e-29
ENSDARG00000076309	mxra5b	4.23008	1.39905e-30	2.44978e-29
ENSDARG00000074506	tmem94	1.93106	1.44631e-30	2.53066e-29
ENSDARG00000034229	kcnip3a	-2.6913	1.44947e-30	2.5335e-29
ENSDARG00000079647	muc13b	-2.44705	1.45006e-30	2.5335e-29
ENSDARG00000099465	rnf213a	1.68293	1.54825e-30	2.70306e-29
ENSDARG00000076724	pi4kaa	1.66958	1.55705e-30	2.71642e-29
ENSDARG00000061481	CABZ01041812.1	1.75683	1.58233e-30	2.7585e-29
ENSDARG00000043287	atg101	-1.48274	1.7116e-30	2.98167e-29
ENSDARG00000017843	srsf1b	-1.2047	1.72629e-30	3.00507e-29
ENSDARG00000104631	RNF14 (1 of many)	2.19075	1.7372e-30	3.02184e-29
ENSDARG00000044276	spp1	-2.84559	1.76226e-30	3.06318e-29
ENSDARG00000061692	yjefn3	-1.79584	1.85148e-30	3.21591e-29
ENSDARG00000045230	cox6b1	-1.5647	1.9144e-30	3.32276e-29
ENSDARG00000105452	plxna1a	1.69735	1.92481e-30	3.3384e-29
ENSDARG00000044562	cycsb	-1.20756	2.02412e-30	3.50808e-29
ENSDARG00000101726	si:ch211-93f2.1	-1.64277	2.05531e-30	3.55954e-29
ENSDARG00000079823	mrps36	-1.29281	2.0606e-30	3.5661e-29
ENSDARG00000052138	slc1a2a	-4.81693	2.18945e-30	3.78633e-29
ENSDARG00000052905	zgc:165423	-2.94412	2.2271e-30	3.84864e-29
ENSDARG00000038742	RBP1	-5.55675	2.31786e-30	4.00257e-29
ENSDARG00000088820	znf1134	2.39868	2.51093e-30	4.33281e-29
ENSDARG00000013708	usp9	1.26209	2.52133e-30	4.3476e-29
ENSDARG00000044914	suclg2	-1.19032	2.66732e-30	4.596e-29
ENSDARG00000091757	adgrf6	2.94832	2.69751e-30	4.64465e-29
ENSDARG00000101044	si:ch73-138e16.6	2.25831	2.88314e-30	4.96067e-29
ENSDARG00000077840	meis2b	1.16402	2.98591e-30	5.13378e-29
ENSDARG00000093608	ccl34b.1	-2.33292	2.99756e-30	5.15007e-29
ENSDARG00000003032	eif4a1b	-1.54687	3.34597e-30	5.74452e-29
ENSDARG00000058200	plcxd2	-5.15104	3.4062e-30	5.8437e-29
ENSDARG00000091624	si:ch73-240m12.1	-1.6895	3.44292e-30	5.90243e-29
ENSDARG00000038297	aspdh	-2.40684	3.46011e-30	5.92763e-29
ENSDARG00000033609	map1lc3a	-1.24406	3.51848e-30	6.02328e-29
ENSDARG00000069696	si:ch211-261n11.5	1.78869	3.56669e-30	6.1014e-29
ENSDARG00000068562	rbm33a	1.41646	3.69262e-30	6.31228e-29
ENSDARG00000045898	si:ch211-152c2.3	-1.54993	3.71448e-30	6.34508e-29
ENSDARG00000053485	aldh6a1	-1.34579	3.7776e-30	6.44826e-29
ENSDARG00000099849	ebf1a	1.48063	3.82883e-30	6.53101e-29
ENSDARG00000101239	hsd17b4	-1.51941	3.91863e-30	6.67939e-29
ENSDARG00000039882	ap3s2	-1.56169	3.94681e-30	6.72261e-29
ENSDARG00000063050	rc3h2	2.33728	3.99006e-30	6.79139e-29
ENSDARG00000076624	ptprb	-1.44786	4.01968e-30	6.8369e-29
ENSDARG00000059128	uqcrh	-1.37479	4.07068e-30	6.91869e-29
ENSDARG00000088823	crygm2d3	-1.50683	4.08244e-30	6.93373e-29
ENSDARG00000095347	si:dkeyp-72h1.1	-2.93721	4.08876e-30	6.93949e-29
ENSDARG00000070025	dchs1a	1.85523	4.29102e-30	7.27758e-29
ENSDARG00000100582	si:ch211-195b11.3	1.26517	4.33886e-30	7.35345e-29
ENSDARG00000091150	mki67	1.34597	4.72008e-30	7.99383e-29
ENSDARG00000074552	ndufs7	-1.50939	4.83628e-30	8.18479e-29
ENSDARG00000052402	dnmt3ba	1.2059	4.93549e-30	8.34674e-29
ENSDARG00000003751	lats1	1.67571	5.34493e-30	9.03275e-29
ENSDARG00000052522	snx11	1.91212	5.45245e-30	9.2079e-29
ENSDARG00000042975	auh	-1.21755	5.66872e-30	9.56632e-29
ENSDARG00000011371	zgc:64106	-1.52824	5.78657e-30	9.75826e-29
ENSDARG00000056873	and3	-1.53724	6.14912e-30	1.03623e-28
ENSDARG00000089961	si:cabz01007807.1	2.21994	6.32882e-30	1.06576e-28
ENSDARG00000070157	tgm2a	1.28579	6.52053e-30	1.09726e-28
ENSDARG00000091609	spink4	-3.21645	6.92094e-30	1.16382e-28
ENSDARG00000015876	npas3b	2.24933	6.98714e-30	1.17412e-28
ENSDARG00000070726	cnga3a	-3.10113	7.1265e-30	1.19669e-28
ENSDARG00000099730	pkma	-1.42172	7.24525e-30	1.21577e-28
ENSDARG00000090637	myh6	2.55182	7.34904e-30	1.23231e-28
ENSDARG00000005372	camk4	-2.19683	7.44422e-30	1.24739e-28
ENSDARG00000077722	ppp2r3a	1.44813	7.51066e-30	1.25764e-28
ENSDARG00000022303	higd1a	1.33634	7.77886e-30	1.30163e-28
ENSDARG00000016649	akr7a3	-1.5697	7.8754e-30	1.31686e-28
ENSDARG00000078179	fndc3ba	1.43037	8.08705e-30	1.35129e-28
ENSDARG00000098700	il1b	4.76802	8.11485e-30	1.35499e-28
ENSDARG00000074143	myo10l3	1.52272	8.56709e-30	1.42949e-28
ENSDARG00000074558	cntnap2b	1.64998	8.80477e-30	1.46812e-28
ENSDARG00000070666	rhol	-4.62034	8.8118e-30	1.46826e-28
ENSDARG00000029239	syt9b	-1.82901	8.90602e-30	1.48292e-28
ENSDARG00000041110	dnajc3a	-1.62243	9.37949e-30	1.56066e-28
ENSDARG00000056156	npdc1b	-1.46065	9.93087e-30	1.65125e-28
ENSDARG00000035322	myh7bb	1.48205	1.00438e-29	1.66885e-28
ENSDARG00000023933	skila	1.72084	1.01495e-29	1.68525e-28
ENSDARG00000060618	ipo13	1.63525	1.02486e-29	1.70051e-28
ENSDARG00000038910	pccb	-1.28276	1.13695e-29	1.88518e-28
ENSDARG00000054201	rnf40	1.11222	1.15848e-29	1.91953e-28
ENSDARG00000009387	robo4	1.55198	1.25654e-29	2.08056e-28
ENSDARG00000068264	grhpra	-1.68093	1.28596e-29	2.1278e-28
ENSDARG00000074311	mast2	1.70915	1.29619e-29	2.14323e-28
ENSDARG00000013670	hyou1	1.05383	1.30426e-29	2.15507e-28
ENSDARG00000040466	vil1	-3.74938	1.32701e-29	2.19113e-28
ENSDARG00000070794	greb1	2.02547	1.35621e-29	2.23779e-28
ENSDARG00000061471	sema5ba	1.96282	1.39312e-29	2.29711e-28
ENSDARG00000027200	gabarapl2	-1.3281	1.42409e-29	2.34654e-28
ENSDARG00000061093	phldb1a	1.42946	1.44714e-29	2.38286e-28
ENSDARG00000101826	zwi	-2.18211	1.67133e-29	2.7501e-28
ENSDARG00000087324	crygm2d1	-1.38848	1.69133e-29	2.78108e-28
ENSDARG00000105370	znf628	1.19031	1.75357e-29	2.88144e-28
ENSDARG00000093078	plscr3a	-3.67702	1.75892e-29	2.88823e-28
ENSDARG00000020041	zgc:163107	-1.33807	1.81074e-29	2.97126e-28
ENSDARG00000087456	CABZ01076616.1	-1.59024	1.90923e-29	3.13071e-28
ENSDARG00000068572	slc16a1b	1.34742	1.9405e-29	3.17979e-28
ENSDARG00000053070	gosr2	-1.34118	2.10292e-29	3.44357e-28
ENSDARG00000013841	abl2	1.32845	2.14041e-29	3.50254e-28
ENSDARG00000070656	si:ch211-69g19.2	-1.14106	2.17752e-29	3.56082e-28
ENSDARG00000098051	opn6b	-3.51667	2.1898e-29	3.57844e-28
ENSDARG00000023583	coq9	-1.31979	2.22342e-29	3.63087e-28
ENSDARG00000007825	map2k1	-1.23969	2.25754e-29	3.68406e-28
ENSDARG00000063068	syne1b	1.62501	2.28408e-29	3.7248e-28
ENSDARG00000030913	cluha	1.19629	2.3102e-29	3.76481e-28
ENSDARG00000028259	aldh3a2a	-1.51814	2.32677e-29	3.78922e-28
ENSDARG00000061100	nars	1.01606	2.3538e-29	3.83061e-28
ENSDARG00000062646	tet3	1.60185	2.3642e-29	3.84491e-28
ENSDARG00000019856	atp1a1b	-1.24175	2.46816e-29	4.01122e-28
ENSDARG00000071524	insrb	1.59692	2.49746e-29	4.05606e-28
ENSDARG00000078301	zgc:162255	2.2518	2.6477e-29	4.29713e-28
ENSDARG00000074892	pde6d	-1.94774	2.77777e-29	4.50514e-28
ENSDARG00000076799	rnd3a	1.20033	2.79058e-29	4.52283e-28
ENSDARG00000015722	kctd5a	1.46553	2.79436e-29	4.52587e-28
ENSDARG00000000019	ube2h	-1.09033	2.81337e-29	4.55356e-28
ENSDARG00000079569	AMIGO3 (1 of many)	-4.26677	2.84581e-29	4.60292e-28
ENSDARG00000075819	arhgef2	1.69524	2.87803e-29	4.65187e-28
ENSDARG00000059601	map1aa	1.5353	2.88454e-29	4.65873e-28
ENSDARG00000009386	MPP4 (1 of many)	-4.04463	2.8862e-29	4.65873e-28
ENSDARG00000007024	uox	-4.84723	2.92804e-29	4.72306e-28
ENSDARG00000062756	pllp	-1.90014	3.0516e-29	4.91902e-28
ENSDARG00000074453	zfx	1.19883	3.19978e-29	5.15438e-28
ENSDARG00000103034	CRISP3	-5.27481	3.33166e-29	5.36318e-28
ENSDARG00000074955	nup98	1.03302	3.36211e-29	5.40854e-28
ENSDARG00000055900	zswim5	1.2902	3.37088e-29	5.41897e-28
ENSDARG00000044062	ctbp2a	-1.15995	3.39414e-29	5.45267e-28
ENSDARG00000057907	si:ch73-181d5.4	1.73994	3.46279e-29	5.5592e-28
ENSDARG00000009215	zgc:112437	-2.07211	3.57885e-29	5.74164e-28
ENSDARG00000017126	ilvbl	-1.29794	3.61282e-29	5.79221e-28
ENSDARG00000014907	htra1b	-2.05495	3.64758e-29	5.844e-28
ENSDARG00000074902	nol4la	2.52092	3.72431e-29	5.96291e-28
ENSDARG00000054973	itsn2b	1.20342	3.73523e-29	5.97636e-28
ENSDARG00000037587	SYNPR (1 of many)	-2.5487	4.04266e-29	6.4639e-28
ENSDARG00000057317	nexn	1.18682	4.08502e-29	6.52724e-28
ENSDARG00000013016	pole4	-1.85718	4.15043e-29	6.62729e-28
ENSDARG00000102599	si:ch1073-392o20.2	1.60971	4.18027e-29	6.67045e-28
ENSDARG00000014651	svilb	3.50508	4.22266e-29	6.73356e-28
ENSDARG00000013292	tmem179	-1.83191	4.39291e-29	7.00035e-28
ENSDARG00000001953	pfkfb3	1.83257	4.41686e-29	7.0338e-28
ENSDARG00000055443	zcchc7	2.19102	4.61636e-29	7.34657e-28
ENSDARG00000071272	ncoa6	1.45528	4.68648e-29	7.45316e-28
ENSDARG00000079317	DLC1	1.33886	4.97864e-29	7.91251e-28
ENSDARG00000061268	ago2	2.19713	5.22922e-29	8.3052e-28
ENSDARG00000058463	ndufab1a	-1.36162	5.46151e-29	8.66833e-28
ENSDARG00000104139	atp1a3b	-1.2618	5.47562e-29	8.68491e-28
ENSDARG00000044179	rbms2a	1.47746	5.63912e-29	8.93827e-28
ENSDARG00000018397	hpca	-1.09524	5.77659e-29	9.15005e-28
ENSDARG00000052575	arl13a	-2.28695	6.67668e-29	1.05687e-27
ENSDARG00000010267	dpydb	-1.35944	6.74744e-29	1.06736e-27
ENSDARG00000042525	ebf2	1.62991	6.86113e-29	1.08463e-27
ENSDARG00000042484	tle2	1.01028	6.96167e-29	1.09979e-27
ENSDARG00000094324	efemp2a	1.23059	6.98505e-29	1.10275e-27
ENSDARG00000089187	wfdc2	-2.06902	7.23246e-29	1.14105e-27
ENSDARG00000078425	oat	1.87221	8.96636e-29	1.41366e-27
ENSDARG00000098695	vclb	1.26636	9.32008e-29	1.46845e-27
ENSDARG00000045768	cry1aa	1.2782	9.58831e-29	1.50971e-27
ENSDARG00000059234	mrps27	-1.42334	9.72813e-29	1.53071e-27
ENSDARG00000034434	igf1rb	1.59448	9.84376e-29	1.54788e-27
ENSDARG00000039682	si:ch211-121a2.2	5.23635	1.01895e-28	1.60118e-27
ENSDARG00000077237	rfx7	1.60391	1.02135e-28	1.6039e-27
ENSDARG00000093899	si:ch211-142k18.1	-1.57323	1.02309e-28	1.60557e-27
ENSDARG00000099005	palm2	2.74685	1.06272e-28	1.66666e-27
ENSDARG00000005789	enpp1	-1.16848	1.07929e-28	1.69153e-27
ENSDARG00000086756	RGS9BP	-2.82376	1.08503e-28	1.6994e-27
ENSDARG00000015156	fbln2	-1.30341	1.16673e-28	1.82616e-27
ENSDARG00000105527	si:ch73-256g18.2	-3.84137	1.21729e-28	1.90403e-27
ENSDARG00000013526	svep1	1.53358	1.2477e-28	1.95032e-27
ENSDARG00000100456	ptk2aa	1.68704	1.26996e-28	1.98381e-27
ENSDARG00000068242	cngb1a	-4.47329	1.31862e-28	2.05847e-27
ENSDARG00000023600	sh3gl2	-1.58569	1.34154e-28	2.09288e-27
ENSDARG00000038559	h1f0	-1.23063	1.36627e-28	2.13005e-27
ENSDARG00000080010	adh5	-1.42696	1.45441e-28	2.26598e-27
ENSDARG00000007480	rpe65a	-1.25884	1.46857e-28	2.28654e-27
ENSDARG00000027355	slc25a4	-1.70113	1.5094e-28	2.34857e-27
ENSDARG00000013063	oxct1a	-1.12985	1.65372e-28	2.57144e-27
ENSDARG00000045936	pax6b	1.36871	1.77738e-28	2.76048e-27
ENSDARG00000076870	piezo1	1.64678	1.77762e-28	2.76048e-27
ENSDARG00000094077	si:dkey-21e2.16	-7.09212	1.78359e-28	2.76795e-27
ENSDARG00000098367	srp54	1.02979	1.80148e-28	2.79388e-27
ENSDARG00000039579	cfd	-1.51126	1.91123e-28	2.96215e-27
ENSDARG00000100276	tmem101	-1.72254	1.93185e-28	2.99217e-27
ENSDARG00000019304	phactr3b	-1.5146	2.02974e-28	3.14173e-27
ENSDARG00000071449	fam234a	2.94793	2.08541e-28	3.2258e-27
ENSDARG00000025012	tpi1a	-1.63887	2.11761e-28	3.27347e-27
ENSDARG00000044808	slc4a4b	1.32963	2.1601e-28	3.33698e-27
ENSDARG00000023181	pcp4l1	-2.27819	2.23806e-28	3.45517e-27
ENSDARG00000031775	ube2s	-1.10881	2.28552e-28	3.52615e-27
ENSDARG00000101789	cyp1c2	1.80389	2.35482e-28	3.63071e-27
ENSDARG00000078310	cecr2	1.6571	2.59859e-28	4.00395e-27
ENSDARG00000058999	cdx1b	-2.39474	2.68857e-28	4.1399e-27
ENSDARG00000017798	bcor	1.40942	2.7479e-28	4.22852e-27
ENSDARG00000018820	flncb	1.39452	2.9561e-28	4.54596e-27
ENSDARG00000092624	SPTBN4	1.71308	2.98722e-28	4.59085e-27
ENSDARG00000063253	hecw2b	1.52968	3.14889e-28	4.83617e-27
ENSDARG00000032369	btbd6b	-1.20173	3.16164e-28	4.85261e-27
ENSDARG00000062483	lyve1b	2.36867	3.18438e-28	4.88436e-27
ENSDARG00000101631	ETFA	-1.41862	3.30373e-28	5.06416e-27
ENSDARG00000043102	lxn	-1.57121	3.39431e-28	5.19964e-27
ENSDARG00000012982	nf1a	1.45038	3.61758e-28	5.5381e-27
ENSDARG00000079895	ehbp1l1b	1.93946	3.66349e-28	5.60477e-27
ENSDARG00000043848	sod1	-1.42655	3.78166e-28	5.78182e-27
ENSDARG00000070537	stmn2b	-1.06236	3.85117e-28	5.8843e-27
ENSDARG00000078072	si:ch211-232i5.1	2.17548	3.91518e-28	5.97826e-27
ENSDARG00000020952	NAALADL1	-2.61126	3.97005e-28	6.05815e-27
ENSDARG00000040944	ntd5	-1.45713	4.4037e-28	6.71557e-27
ENSDARG00000101387	CAMK2N1	-1.38298	4.44454e-28	6.7735e-27
ENSDARG00000055284	afap1	1.24567	4.57341e-28	6.96227e-27
ENSDARG00000008457	faah2a	-1.78259	4.57427e-28	6.96227e-27
ENSDARG00000019995	bmp4	1.44732	4.63985e-28	7.05756e-27
ENSDARG00000036878	sh3bgrl2	-2.06566	4.80378e-28	7.30224e-27
ENSDARG00000062485	dock11	1.73734	4.98753e-28	7.5767e-27
ENSDARG00000076411	ptrfa	1.76657	5.08512e-28	7.72002e-27
ENSDARG00000034801	mylka	-1.65945	5.21719e-28	7.91546e-27
ENSDARG00000062511	golga3	1.34543	5.26293e-28	7.97976e-27
ENSDARG00000038239	tnpo2	1.09108	5.30219e-28	8.03416e-27
ENSDARG00000031971	kdelc1	-1.52963	5.32289e-28	8.06038e-27
ENSDARG00000104231	opn9	-4.78778	5.75359e-28	8.70703e-27
ENSDARG00000071024	zgc:171679	-1.46426	5.95569e-28	9.00712e-27
ENSDARG00000059574	fscn2a	-4.81532	6.04513e-28	9.13658e-27
ENSDARG00000031907	ptbp1b	1.00402	6.1069e-28	9.22406e-27
ENSDARG00000097610	si:ch211-136a14.2	-2.95598	6.37902e-28	9.62896e-27
ENSDARG00000043864	nptnb	-1.2526	6.39707e-28	9.65007e-27
ENSDARG00000055124	ccnl1a	1.00824	6.52751e-28	9.84058e-27
ENSDARG00000024299	c1qtnf4	-1.51135	6.5321e-28	9.84126e-27
ENSDARG00000069342	KLF14	1.16261	6.79697e-28	1.02338e-26
ENSDARG00000019613	ip6k2b	-1.0171	6.80613e-28	1.02411e-26
ENSDARG00000018393	kank2	2.00825	7.33727e-28	1.10333e-26
ENSDARG00000101260	GPATCH2	1.28867	7.71786e-28	1.15983e-26
ENSDARG00000086302	proser1	1.2058	7.88149e-28	1.18367e-26
ENSDARG00000077938	cd248b	1.14406	8.03334e-28	1.20571e-26
ENSDARG00000006921	lrp5	1.30769	8.09402e-28	1.21405e-26
ENSDARG00000029296	si:ch211-134n22.1	1.86694	8.11205e-28	1.21599e-26
ENSDARG00000062390	cdc42ep5	1.88456	8.49039e-28	1.2719e-26
ENSDARG00000094110	si:ch211-284e20.4	-1.77397	8.50367e-28	1.27308e-26
ENSDARG00000101710	arid1aa	1.25296	8.90058e-28	1.33155e-26
ENSDARG00000012729	hcls1	1.51946	8.90542e-28	1.33155e-26
ENSDARG00000003934	nxnl2	-2.20817	8.9501e-28	1.33739e-26
ENSDARG00000069846	zgc:162944	-1.87003	9.57929e-28	1.42994e-26
ENSDARG00000069790	dynll2a	-1.09661	9.58153e-28	1.42994e-26
ENSDARG00000005126	large	2.5877	9.80136e-28	1.46183e-26
ENSDARG00000042988	slc24a2	-1.68904	1.03214e-27	1.53843e-26
ENSDARG00000076533	nfe2l1b	1.29972	1.03729e-27	1.54513e-26
ENSDARG00000010434	clu	-1.37456	1.06023e-27	1.57831e-26
ENSDARG00000035869	azin1b	-1.165	1.13202e-27	1.68307e-26
ENSDARG00000093022	seph	-1.31717	1.18997e-27	1.76812e-26
ENSDARG00000086977	atxn1l	4.45124	1.22578e-27	1.82019e-26
ENSDARG00000011890	cry4	-1.15322	1.29426e-27	1.92069e-26
ENSDARG00000016200	trib3	1.30929	1.33354e-27	1.97774e-26
ENSDARG00000054907	cox7a3	-1.20169	1.35959e-27	2.01511e-26
ENSDARG00000038006	osr2	-2.13115	1.36807e-27	2.02642e-26
ENSDARG00000007654	nsfa	-1.03693	1.3962e-27	2.06679e-26
ENSDARG00000051798	brd1b	1.37789	1.40267e-27	2.07508e-26
ENSDARG00000061357	CHST6	2.51817	1.41055e-27	2.08544e-26
ENSDARG00000101816	col5a3b	1.38821	1.42338e-27	2.10309e-26
ENSDARG00000011462	otub1b	-1.24979	1.44063e-27	2.12727e-26
ENSDARG00000019341	gpc1a	1.79589	1.48697e-27	2.19431e-26
ENSDARG00000017799	tgm1	2.5039	1.50652e-27	2.22179e-26
ENSDARG00000015221	nsrp1	1.97917	1.75728e-27	2.59e-26
ENSDARG00000003750	pfas	1.47384	1.80727e-27	2.66203e-26
ENSDARG00000008818	hsf1	1.49058	1.84192e-27	2.71138e-26
ENSDARG00000043446	efhd1	-1.28897	1.91495e-27	2.81713e-26
ENSDARG00000020212	slc1a1	-1.39525	1.92732e-27	2.83219e-26
ENSDARG00000104242	dcp2	-1.11891	1.92757e-27	2.83219e-26
ENSDARG00000004141	zgc:92630	-1.62293	1.94651e-27	2.85825e-26
ENSDARG00000076657	plagl2	1.52203	1.98233e-27	2.90905e-26
ENSDARG00000034210	si:dkey-240h12.4	2.21434	2.06952e-27	3.03513e-26
ENSDARG00000087779	pum3	1.40754	2.15675e-27	3.16111e-26
ENSDARG00000059805	slc25a38a	3.61765	2.18824e-27	3.20528e-26
ENSDARG00000101074	glud1b	-1.45786	2.19534e-27	3.21369e-26
ENSDARG00000086569	zgc:172051	-4.76309	2.20952e-27	3.23246e-26
ENSDARG00000071469	znf618	2.03934	2.28516e-27	3.34106e-26
ENSDARG00000100398	pax7a	1.71132	2.33641e-27	3.4139e-26
ENSDARG00000035257	akr1a1a	-1.87869	2.59339e-27	3.78705e-26
ENSDARG00000037647	rnf175	-1.24086	2.802e-27	4.08916e-26
ENSDARG00000051823	hyal4	-1.9933	2.96874e-27	4.32983e-26
ENSDARG00000074526	zbtb16b	1.94271	2.98812e-27	4.35542e-26
ENSDARG00000000861	scrib	1.20828	3.05019e-27	4.44318e-26
ENSDARG00000052429	syngr2a	-1.47576	3.08377e-27	4.48934e-26
ENSDARG00000041372	zgc:136564	-1.72697	3.28276e-27	4.77609e-26
ENSDARG00000088013	CYP27A1 (1 of many)	-3.21419	3.28979e-27	4.78338e-26
ENSDARG00000103394	kif5bb	1.71248	3.31046e-27	4.8105e-26
ENSDARG00000029689	tkta	-1.12682	3.34055e-27	4.85126e-26
ENSDARG00000041490	afp4	1.65612	3.46825e-27	5.03362e-26
ENSDARG00000020814	faimb	-3.63874	3.64468e-27	5.28645e-26
ENSDARG00000057465	gfpt1	1.42668	3.75572e-27	5.44087e-26
ENSDARG00000094280	usp21	-4.33729	3.77106e-27	5.45976e-26
ENSDARG00000087359	c3a.2	-4.12879	3.7788e-27	5.46764e-26
ENSDARG00000045580	lum	-1.21779	3.83018e-27	5.5386e-26
ENSDARG00000041115	cnfn	-2.92242	3.83386e-27	5.54055e-26
ENSDARG00000019949	serpinh1b	-1.38169	3.94926e-27	5.70385e-26
ENSDARG00000028542	si:ch211-114c12.2	1.0137	4.16397e-27	6.01029e-26
ENSDARG00000070339	hoxc3a	1.21694	4.2667e-27	6.15484e-26
ENSDARG00000042978	cyp2p6	-2.28141	4.31046e-27	6.21418e-26
ENSDARG00000053544	hspa4l	-1.44335	4.5009e-27	6.48479e-26
ENSDARG00000071336	mif	-1.41247	4.91122e-27	7.07169e-26
ENSDARG00000005115	calub	-1.0659	4.97323e-27	7.15663e-26
ENSDARG00000045514	atp5c1	-1.50101	4.98793e-27	7.17344e-26
ENSDARG00000059682	slc43a3a	-2.7502	5.10013e-27	7.33036e-26
ENSDARG00000099195	ier2	1.24493	5.13263e-27	7.3726e-26
ENSDARG00000053862	crygmx	-1.33586	5.1399e-27	7.37858e-26
ENSDARG00000026369	dbi	-1.16764	5.24887e-27	7.53046e-26
ENSDARG00000019732	mtch2	-1.08407	5.30413e-27	7.60515e-26
ENSDARG00000027978	yy1b	-1.29765	5.38206e-27	7.71223e-26
ENSDARG00000037646	rgs11	-2.75598	5.40623e-27	7.74219e-26
ENSDARG00000035858	cnn2	1.15515	5.63936e-27	8.06864e-26
ENSDARG00000012072	atp5s	-2.07151	5.64098e-27	8.06864e-26
ENSDARG00000015851	pnn	1.04388	5.93162e-27	8.47926e-26
ENSDARG00000056978	letm1	1.67722	6.01788e-27	8.59739e-26
ENSDARG00000060494	eprs	1.1215	6.04293e-27	8.62798e-26
ENSDARG00000062146	larp4b	1.08455	6.05721e-27	8.64317e-26
ENSDARG00000022045	map1ab	2.13852	6.07578e-27	8.66447e-26
ENSDARG00000000472	cntn2	1.49541	6.72398e-27	9.58178e-26
ENSDARG00000032623	rcan3	-1.49894	6.7271e-27	9.58178e-26
ENSDARG00000001818	c3b.2	-1.27151	7.11356e-27	1.01262e-25
ENSDARG00000052482	arhgef11	1.31055	7.23672e-27	1.02953e-25
ENSDARG00000104256	bco1	-1.29231	7.28413e-27	1.03565e-25
ENSDARG00000060796	slc20a2	1.24609	7.3076e-27	1.03837e-25
ENSDARG00000003931	cndp2	-1.08298	7.3941e-27	1.05003e-25
ENSDARG00000087260	MTSS1L (1 of many)	2.23655	7.78205e-27	1.10447e-25
ENSDARG00000075230	tet1	2.37794	7.93083e-27	1.12491e-25
ENSDARG00000058103	glra4b	-3.50867	7.97861e-27	1.13101e-25
ENSDARG00000029587	msra	-2.58653	8.00447e-27	1.134e-25
ENSDARG00000099633	si:dkey-186o21.1	-3.8458	8.27974e-27	1.1723e-25
ENSDARG00000029112	gem	-2.38353	8.31002e-27	1.17588e-25
ENSDARG00000020328	plekha6	1.20371	8.3566e-27	1.18177e-25
ENSDARG00000062020	gse1	1.36376	8.71601e-27	1.23186e-25
ENSDARG00000036698	znf865	1.16251	8.83197e-27	1.24751e-25
ENSDARG00000016532	suco	1.32492	8.86647e-27	1.25164e-25
ENSDARG00000062469	hipk3a	1.24126	8.89298e-27	1.25463e-25
ENSDARG00000053973	fetub	-1.87017	9.09739e-27	1.28271e-25
ENSDARG00000067995	myhz1.2	1.55087	9.3044e-27	1.31112e-25
ENSDARG00000056720	utp3	1.95606	9.33188e-27	1.31421e-25
ENSDARG00000100446	si:ch211-286o17.1	1.43911	9.4343e-27	1.32785e-25
ENSDARG00000017354	epha2a	1.44401	9.52335e-27	1.33959e-25
ENSDARG00000102406	si:ch211-165e15.1	2.65171	9.65313e-27	1.35704e-25
ENSDARG00000045835	si:dkey-14d8.6	-4.3031	9.80558e-27	1.37765e-25
ENSDARG00000041645	sb:cb37	-1.35746	1.01101e-26	1.4196e-25
ENSDARG00000059853	MANBAL	-1.72262	1.02801e-26	1.44262e-25
ENSDARG00000039684	sirt5	-1.45988	1.04417e-26	1.46443e-25
ENSDARG00000045123	oplah	-1.1845	1.06102e-26	1.48663e-25
ENSDARG00000076451	prdm2b	1.18964	1.06126e-26	1.48663e-25
ENSDARG00000100116	mrps24	-1.30449	1.06609e-26	1.49252e-25
ENSDARG00000061149	nrn1lb	-3.90363	1.09676e-26	1.53456e-25
ENSDARG00000054942	lgals2a	-1.33016	1.10598e-26	1.54655e-25
ENSDARG00000033871	derl3	-1.50145	1.14357e-26	1.59818e-25
ENSDARG00000059846	epg5	1.626	1.1702e-26	1.63443e-25
ENSDARG00000043847	tmem244	-2.88625	1.21224e-26	1.69214e-25
ENSDARG00000077906	rnf165a	1.20512	1.22149e-26	1.70405e-25
ENSDARG00000079811	micall1a	2.34185	1.23425e-26	1.72085e-25
ENSDARG00000063079	ago3b	1.86754	1.24868e-26	1.73995e-25
ENSDARG00000017444	hal	-1.7185	1.29721e-26	1.8065e-25
ENSDARG00000039325	pmepa1	2.37175	1.32211e-26	1.8401e-25
ENSDARG00000016088	rtn2a	1.40342	1.37464e-26	1.91209e-25
ENSDARG00000092033	si:dkey-239h2.3	2.17972	1.44772e-26	2.01257e-25
ENSDARG00000057032	ppm1nb	-1.88	1.45199e-26	2.01732e-25
ENSDARG00000078785	tmem258	-1.31133	1.46223e-26	2.03036e-25
ENSDARG00000039601	ier3ip1	-1.43216	1.50418e-26	2.08739e-25
ENSDARG00000015853	rnps1	-1.22602	1.50932e-26	2.0933e-25
ENSDARG00000003675	cryl1	-1.77268	1.51443e-26	2.09917e-25
ENSDARG00000041623	mt2	1.60516	1.54061e-26	2.13421e-25
ENSDARG00000022810	fzr1b	-1.26163	1.55461e-26	2.15234e-25
ENSDARG00000062396	anks1aa	2.18024	1.57297e-26	2.17649e-25
ENSDARG00000034503	per2	1.2488	1.57824e-26	2.18252e-25
ENSDARG00000030915	cpa1	-4.37516	1.5796e-26	2.18313e-25
ENSDARG00000042357	cldnk	-1.86327	1.61801e-26	2.2349e-25
ENSDARG00000042825	rnf169	1.62688	1.6194e-26	2.23553e-25
ENSDARG00000054433	yipf6	-1.21517	1.62153e-26	2.23716e-25
ENSDARG00000067673	snapc4	1.99275	1.63412e-26	2.25323e-25
ENSDARG00000005394	dnmt3aa	2.34971	1.67695e-26	2.31094e-25
ENSDARG00000059298	spcs1	-1.29184	1.73362e-26	2.38764e-25
ENSDARG00000099446	slit1b	1.20599	1.85351e-26	2.55129e-25
ENSDARG00000042644	sod2	-1.16161	1.90912e-26	2.62631e-25
ENSDARG00000069017	elnb	-2.07062	1.91447e-26	2.63215e-25
ENSDARG00000077688	cpo	-6.50403	1.91963e-26	2.63772e-25
ENSDARG00000070386	krtcap2	-1.45962	2.00905e-26	2.75899e-25
ENSDARG00000099499	ndufa4l	-1.40797	2.01926e-26	2.77141e-25
ENSDARG00000090943	CABZ01033205.1	-3.1243	2.06459e-26	2.83198e-25
ENSDARG00000035187	abl1	1.40683	2.14591e-26	2.94183e-25
ENSDARG00000032155	ppm1aa	1.23555	2.16077e-26	2.96049e-25
ENSDARG00000043371	mdh2	-1.40528	2.17708e-26	2.98111e-25
ENSDARG00000093936	si:dkeyp-1h4.6	2.60525	2.29483e-26	3.14055e-25
ENSDARG00000061030	vezf1b	1.60172	2.33369e-26	3.19189e-25
ENSDARG00000016788	zeb1a	1.8665	2.37213e-26	3.24259e-25
ENSDARG00000041799	cx43	-1.02957	2.43997e-26	3.33341e-25
ENSDARG00000104244	twsg1a	-1.42473	2.49688e-26	3.40919e-25
ENSDARG00000098369	si:dkey-165o8.1	-4.1238	2.52725e-26	3.44868e-25
ENSDARG00000091652	xrn1	1.314	2.5672e-26	3.50119e-25
ENSDARG00000042620	gstr	-1.34404	2.64939e-26	3.6112e-25
ENSDARG00000099164	NACC1 (1 of many)	1.18265	2.66218e-26	3.62655e-25
ENSDARG00000078751	TPP2	1.09996	2.67829e-26	3.6464e-25
ENSDARG00000005034	ispd	-1.48853	2.685e-26	3.65345e-25
ENSDARG00000021664	fzd3a	1.21821	2.83379e-26	3.8537e-25
ENSDARG00000002192	aspn	-1.58966	2.89586e-26	3.93585e-25
ENSDARG00000070743	tmem45a	-1.59805	3.08559e-26	4.19132e-25
ENSDARG00000007171	aig1	-2.47377	3.20366e-26	4.34921e-25
ENSDARG00000040492	mthfd1b	-1.06876	3.22814e-26	4.37994e-25
ENSDARG00000036855	plagx	1.11382	3.2303e-26	4.38037e-25
ENSDARG00000071644	si:dkey-19a16.7	-4.1917	3.34392e-26	4.53186e-25
ENSDARG00000056175	scrt2	1.3087	3.46783e-26	4.69711e-25
ENSDARG00000012453	rnls	-1.51317	3.58392e-26	4.85158e-25
ENSDARG00000045636	rbl2	1.49097	3.64151e-26	4.92673e-25
ENSDARG00000043467	ndufb11	-1.20357	3.653e-26	4.93945e-25
ENSDARG00000015955	cldnc	-1.25683	3.69813e-26	4.99763e-25
ENSDARG00000102146	si:ch211-69b7.6	2.82837	3.76733e-26	5.08826e-25
ENSDARG00000037588	bhlhe23	-1.64051	3.81105e-26	5.14438e-25
ENSDARG00000063573	vps41	-1.28333	3.88516e-26	5.24143e-25
ENSDARG00000029146	lrp1ab	1.52528	3.93673e-26	5.30799e-25
ENSDARG00000028448	edem2	-1.45865	4.03158e-26	5.4328e-25
ENSDARG00000076056	IYD	-3.8855	4.05376e-26	5.45959e-25
ENSDARG00000056725	hmgb3a	1.29799	4.16325e-26	5.60387e-25
ENSDARG00000018637	sec61g	-1.65126	4.41378e-26	5.93772e-25
ENSDARG00000090190	bcam	1.23809	4.81382e-26	6.47222e-25
ENSDARG00000016704	PBLD (1 of many)	-2.17571	4.94873e-26	6.64984e-25
ENSDARG00000030241	vbp1	-1.0987	5.02169e-26	6.74406e-25
ENSDARG00000102583	il4r.1	2.35914	5.12586e-26	6.88006e-25
ENSDARG00000027290	nrp1b	1.27852	5.18654e-26	6.95758e-25
ENSDARG00000039392	wnk1b	1.3806	5.2163e-26	6.99355e-25
ENSDARG00000103740	fundc2	-1.10069	5.29039e-26	7.08889e-25
ENSDARG00000089838	si:dkey-262k9.4	-3.0808	5.58143e-26	7.47465e-25
ENSDARG00000007720	sub1b	-1.27682	5.87682e-26	7.8658e-25
ENSDARG00000098439	nr1h3	1.19181	5.95404e-26	7.96466e-25
ENSDARG00000016754	tbca	-1.11954	6.07655e-26	8.12397e-25
ENSDARG00000018383	frzb	-1.80874	6.08908e-26	8.13614e-25
ENSDARG00000060438	tbl1x	1.85353	6.2027e-26	8.2833e-25
ENSDARG00000094133	wu:fc21g02	1.03186	6.71399e-26	8.96105e-25
ENSDARG00000042114	bin1a	2.98491	6.74245e-26	8.99397e-25
ENSDARG00000004296	ambp	-1.17706	7.05403e-26	9.40431e-25
ENSDARG00000056045	GUCY2C (1 of many)	-2.54517	7.16336e-26	9.54471e-25
ENSDARG00000068181	dpep1	-4.85416	7.55305e-26	1.00583e-24
ENSDARG00000029751	wbp1lb	1.84662	7.74776e-26	1.03118e-24
ENSDARG00000099315	nsdhl	-1.7333	7.79791e-26	1.0367e-24
ENSDARG00000038941	ppp1r1c	-2.02902	7.79799e-26	1.0367e-24
ENSDARG00000078890	wdfy3	1.64654	8.24676e-26	1.09575e-24
ENSDARG00000032326	mecr	-1.75591	8.42972e-26	1.11944e-24
ENSDARG00000075774	foxj3	1.40785	8.45131e-26	1.12168e-24
ENSDARG00000086658	crygm2d21	-1.69723	8.72717e-26	1.15764e-24
ENSDARG00000099742	heatr1	1.09953	9.3985e-26	1.246e-24
ENSDARG00000058579	si:ch211-274f20.2	-3.11313	9.4796e-26	1.25605e-24
ENSDARG00000042014	cyp11c1	-2.5188	9.6728e-26	1.28093e-24
ENSDARG00000032929	cryba1l1	-1.57767	1.01714e-25	1.3462e-24
ENSDARG00000101861	cyp2k19	-3.52399	1.02273e-25	1.35285e-24
ENSDARG00000101979	eps8l3a	-1.58707	1.03587e-25	1.36947e-24
ENSDARG00000016238	arl6ip5b	-1.26201	1.04317e-25	1.37835e-24
ENSDARG00000100225	kif16ba	1.5562	1.05001e-25	1.38662e-24
ENSDARG00000079248	mn1b	1.24512	1.05583e-25	1.39353e-24
ENSDARG00000053326	gna11b	2.08231	1.07014e-25	1.41163e-24
ENSDARG00000054272	caprin1b	-1.17084	1.10977e-25	1.4631e-24
ENSDARG00000079656	FAM171A2 (1 of many)	1.56986	1.1727e-25	1.54521e-24
ENSDARG00000103754	aspm	1.42595	1.20768e-25	1.59042e-24
ENSDARG00000088711	lgals1l1	-1.42975	1.21244e-25	1.59519e-24
ENSDARG00000038608	sdhc	-1.16708	1.21265e-25	1.59519e-24
ENSDARG00000003259	loxa	-2.41719	1.23572e-25	1.62464e-24
ENSDARG00000077316	MB21D2 (1 of many)	2.86519	1.26259e-25	1.65905e-24
ENSDARG00000090986	si:dkeyp-115e12.6	1.44362	1.27575e-25	1.67541e-24
ENSDARG00000026329	arhgap29a	1.40283	1.28004e-25	1.68012e-24
ENSDARG00000098011	si:ch211-209m20.7	1.85157	1.36981e-25	1.79695e-24
ENSDARG00000105018	lrrc20	-1.43549	1.37207e-25	1.79861e-24
ENSDARG00000069989	bnc2	1.56764	1.37259e-25	1.79861e-24
ENSDARG00000002507	itga10	-1.50174	1.38211e-25	1.81008e-24
ENSDARG00000097057	fxyd6l	-1.03738	1.40409e-25	1.83785e-24
ENSDARG00000045352	cst14a.2	-1.25181	1.43462e-25	1.87679e-24
ENSDARG00000054941	ldlrad4b	2.89215	1.4359e-25	1.87742e-24
ENSDARG00000009870	mapk8b	2.15432	1.45238e-25	1.89793e-24
ENSDARG00000042839	dph6	-1.82351	1.48558e-25	1.94025e-24
ENSDARG00000105417	mkrn2	-5.13215	1.51381e-25	1.97603e-24
ENSDARG00000059956	ptk6b	-3.65211	1.51953e-25	1.9824e-24
ENSDARG00000002362	ubald1a	-1.29206	1.53921e-25	2.00698e-24
ENSDARG00000012555	ak5	-2.62791	1.55421e-25	2.02542e-24
ENSDARG00000030106	stmn4	-1.24896	1.56296e-25	2.0357e-24
ENSDARG00000030786	mpi	-1.20581	1.57998e-25	2.05675e-24
ENSDARG00000070256	suz12a	1.07185	1.62091e-25	2.10887e-24
ENSDARG00000032435	itga9	2.01968	1.67243e-25	2.17471e-24
ENSDARG00000021345	prph2l	-2.96929	1.69662e-25	2.20495e-24
ENSDARG00000099351	igfbp1a	1.33284	1.69759e-25	2.20501e-24
ENSDARG00000102113	si:ch211-193l2.7	5.53312	1.70742e-25	2.21657e-24
ENSDARG00000039650	itm2cb	-1.44008	1.74373e-25	2.26246e-24
ENSDARG00000014898	ncbp2	-1.36305	1.77246e-25	2.29849e-24
ENSDARG00000062266	edc4	1.08063	1.84733e-25	2.39427e-24
ENSDARG00000090062	rac3a	-1.25824	1.85536e-25	2.40336e-24
ENSDARG00000001873	phgdh	-1.16378	1.95026e-25	2.52492e-24
ENSDARG00000044204	endou	-4.68139	1.9689e-25	2.54765e-24
ENSDARG00000063583	map2k4a	2.28716	2.05435e-25	2.65678e-24
ENSDARG00000089368	hopx	-1.32161	2.06485e-25	2.6689e-24
ENSDARG00000075571	bicd2	1.74917	2.06859e-25	2.67229e-24
ENSDARG00000100402	fgd1	1.47184	2.07086e-25	2.67376e-24
ENSDARG00000037177	zc3h13	1.06077	2.09761e-25	2.70683e-24
ENSDARG00000059857	blvra	2.24568	2.10663e-25	2.71699e-24
ENSDARG00000097878	si:ch73-376g11.3	-5.78927	2.12446e-25	2.7385e-24
ENSDARG00000101569	ppargc1b	1.26162	2.16643e-25	2.79108e-24
ENSDARG00000057830	dnmt3bb.2	1.52089	2.17836e-25	2.80494e-24
ENSDARG00000013443	atp6v1ba	-1.09227	2.2148e-25	2.85031e-24
ENSDARG00000090337	pprc1	1.2736	2.23473e-25	2.8744e-24
ENSDARG00000053528	nog3	-1.44667	2.27691e-25	2.92707e-24
ENSDARG00000005783	ncanb	3.68165	2.36226e-25	3.03514e-24
ENSDARG00000100133	lect1	-1.19598	2.3769e-25	3.0523e-24
ENSDARG00000031317	ppdpfb	-1.37723	2.40959e-25	3.09261e-24
ENSDARG00000037804	phlda3	1.76542	2.44151e-25	3.13189e-24
ENSDARG00000090980	apof	-1.14506	2.51527e-25	3.22477e-24
ENSDARG00000102744	mgst3a	-1.22035	2.56755e-25	3.29001e-24
ENSDARG00000058630	zgc:162472	1.84364	2.65063e-25	3.39464e-24
ENSDARG00000088881	si:dkeyp-69b9.3	1.61491	2.66853e-25	3.41572e-24
ENSDARG00000071774	eef1e1	-1.18905	2.75918e-25	3.52985e-24
ENSDARG00000016357	fmo5	-1.30031	2.80994e-25	3.59285e-24
ENSDARG00000045989	arf4a	1.61959	2.89119e-25	3.69475e-24
ENSDARG00000052155	lrrc8ab	1.84972	2.9222e-25	3.73237e-24
ENSDARG00000060537	atad2b	1.15697	2.97346e-25	3.79579e-24
ENSDARG00000013075	mrpl11	-1.273	3.15705e-25	4.028e-24
ENSDARG00000061304	ppp1r9a	2.70058	3.17022e-25	4.04262e-24
ENSDARG00000005232	ccdc85ca	2.07913	3.23408e-25	4.12184e-24
ENSDARG00000078954	rxrba	1.15376	3.40189e-25	4.3334e-24
ENSDARG00000022232	ppan	1.6729	3.42287e-25	4.3574e-24
ENSDARG00000042188	ttc38	-2.10595	3.4244e-25	4.3574e-24
ENSDARG00000028058	traf6	1.87177	3.43487e-25	4.36837e-24
ENSDARG00000018426	aldh7a1	-1.1351	3.45673e-25	4.39382e-24
ENSDARG00000101063	CABZ01058650.1	-1.29538	3.47175e-25	4.41055e-24
ENSDARG00000038465	stmn3	-1.66184	3.5668e-25	4.52889e-24
ENSDARG00000058094	ciarta	1.10644	3.68487e-25	4.67629e-24
ENSDARG00000098631	CABZ01044277.1	2.19052	3.73867e-25	4.74204e-24
ENSDARG00000028067	bnip3lb	-1.15973	3.75221e-25	4.75667e-24
ENSDARG00000063310	oxr1b	-1.39308	3.75441e-25	4.75692e-24
ENSDARG00000102855	neo1a	1.02629	3.78254e-25	4.79001e-24
ENSDARG00000020364	fbp1b	-1.20572	3.89869e-25	4.93446e-24
ENSDARG00000094286	si:ch211-117m20.4	-5.12639	3.95537e-25	5.00353e-24
ENSDARG00000074270	si:ch211-214e3.5	1.41556	3.98096e-25	5.03323e-24
ENSDARG00000043902	gabrr1	-4.15189	4.09542e-25	5.17519e-24
ENSDARG00000061303	oca2	1.83222	4.10412e-25	5.18341e-24
ENSDARG00000090982	slc44a1b	1.4925	4.27025e-25	5.38753e-24
ENSDARG00000061723	tmem64	2.78437	4.27027e-25	5.38753e-24
ENSDARG00000034189	oxsr1a	1.17598	4.3023e-25	5.42505e-24
ENSDARG00000062089	uggt2	1.06272	4.44829e-25	5.60617e-24
ENSDARG00000075456	pik3ca	1.60767	4.50955e-25	5.68036e-24
ENSDARG00000102471	trak2	1.42422	4.70759e-25	5.92667e-24
ENSDARG00000094041	krt17	1.25012	4.91287e-25	6.18183e-24
ENSDARG00000077081	slc38a10	1.32299	5.13238e-25	6.45462e-24
ENSDARG00000102442	IZUMO1R	-2.37858	5.17956e-25	6.5105e-24
ENSDARG00000069318	efr3bb	2.32605	5.19375e-25	6.52489e-24
ENSDARG00000040352	crot	-1.2311	5.31365e-25	6.67199e-24
ENSDARG00000019426	trioa	1.35229	5.34214e-25	6.70422e-24
ENSDARG00000069548	zgc:162780	-1.72014	5.35823e-25	6.72086e-24
ENSDARG00000032098	c8g	-1.41737	5.36717e-25	6.72852e-24
ENSDARG00000062661	abca4b	-4.01518	5.37488e-25	6.73462e-24
ENSDARG00000057113	c6	1.27092	5.51636e-25	6.90461e-24
ENSDARG00000016528	WDCP	-1.93239	5.55022e-25	6.94332e-24
ENSDARG00000006094	igf2r	1.45081	5.68443e-25	7.10748e-24
ENSDARG00000105060	rdh8b	-2.50119	5.84382e-25	7.30292e-24
ENSDARG00000019963	sfxn1	2.62774	5.87364e-25	7.33633e-24
ENSDARG00000078657	FNDC10	-1.67811	6.14617e-25	7.6727e-24
ENSDARG00000052769	glrbb	-1.24216	6.57416e-25	8.19836e-24
ENSDARG00000076225	tha1	-1.86557	6.59536e-25	8.22049e-24
ENSDARG00000078854	tusc3	-1.47536	6.63791e-25	8.26918e-24
ENSDARG00000079326	cabin1	1.75554	6.79893e-25	8.46533e-24
ENSDARG00000020581	otofb	-1.53736	6.83315e-25	8.50348e-24
ENSDARG00000038067	smurf2	1.16585	7.11221e-25	8.84611e-24
ENSDARG00000075549	cdh5	1.35604	7.17682e-25	8.92181e-24
ENSDARG00000093079	PROC (1 of many)	-2.04271	7.18613e-25	8.9287e-24
ENSDARG00000091619	mvb12ba	2.1092	7.19038e-25	8.92931e-24
ENSDARG00000062744	scn1lab	1.48225	7.27619e-25	9.03115e-24
ENSDARG00000071375	celf5a	2.67397	7.37231e-25	9.14567e-24
ENSDARG00000059305	tmem37	-3.48781	7.42038e-25	9.2005e-24
ENSDARG00000075461	suv420h2	1.44919	7.85082e-25	9.72912e-24
ENSDARG00000039980	ppt1	-1.27878	7.85706e-25	9.73177e-24
ENSDARG00000005704	eps8l3b	-1.67796	7.92573e-25	9.81171e-24
ENSDARG00000090228	gsta.1	-1.37002	7.95272e-25	9.83999e-24
ENSDARG00000021135	dhrs4	-1.2723	8.05091e-25	9.95629e-24
ENSDARG00000005179	c17h14orf159	-1.45274	8.18877e-25	1.01215e-23
ENSDARG00000014916	slc10a2	-3.45117	8.37792e-25	1.03499e-23
ENSDARG00000102883	sptbn1	1.34809	8.75993e-25	1.08162e-23
ENSDARG00000077431	usf3	1.63699	8.78915e-25	1.08467e-23
ENSDARG00000009549	ubr4	1.55573	8.80737e-25	1.08635e-23
ENSDARG00000026406	anxa5a	-2.09467	9.01775e-25	1.11172e-23
ENSDARG00000104572	si:dkey-35h6.1	1.16758	9.0757e-25	1.11828e-23
ENSDARG00000012790	tmem161a	1.36157	9.19681e-25	1.13262e-23
ENSDARG00000037337	cnrip1b	-2.46025	9.31716e-25	1.14685e-23
ENSDARG00000078523	ddr1	1.40184	9.46073e-25	1.16391e-23
ENSDARG00000060372	plxna2	2.70296	9.49999e-25	1.16814e-23
ENSDARG00000035338	tppp2	-1.26733	1.01024e-24	1.24157e-23
ENSDARG00000019521	mpx	-1.54647	1.02392e-24	1.25773e-23
ENSDARG00000070960	si:ch211-288g17.4	-5.05264	1.04622e-24	1.28447e-23
ENSDARG00000033009	h3f3b.1	-1.22038	1.05896e-24	1.29942e-23
ENSDARG00000016348	dip2bb	2.03203	1.06976e-24	1.31201e-23
ENSDARG00000104166	si:ch211-232d10.1	-5.23749	1.14158e-24	1.39936e-23
ENSDARG00000060430	zfyve28	1.99299	1.18878e-24	1.45646e-23
ENSDARG00000053918	srfa	2.03521	1.19595e-24	1.4645e-23
ENSDARG00000069832	sfxn4	-1.80148	1.20594e-24	1.47597e-23
ENSDARG00000086222	NAT16	1.27141	1.21318e-24	1.48407e-23
ENSDARG00000004721	mpp5b	-3.64506	1.23497e-24	1.50995e-23
ENSDARG00000074869	si:ch1073-291c23.2	-1.24738	1.23834e-24	1.51329e-23
ENSDARG00000028257	cyb561a3b	4.67246	1.24876e-24	1.52524e-23
ENSDARG00000005645	robo3	1.28935	1.28089e-24	1.56368e-23
ENSDARG00000098408	stbd1	2.10848	1.31753e-24	1.60758e-23
ENSDARG00000076867	mkl2b	1.89538	1.31998e-24	1.60974e-23
ENSDARG00000041205	slc6a1l	-5.27782	1.33779e-24	1.63063e-23
ENSDARG00000096905	si:ch73-23l24.1	-1.89272	1.35739e-24	1.65366e-23
ENSDARG00000016598	ckmt1	-1.39325	1.38863e-24	1.69086e-23
ENSDARG00000051730	slc7a10b	-2.85106	1.39506e-24	1.69781e-23
ENSDARG00000068995	HIST2H2AB (1 of many)	-1.3064	1.4358e-24	1.74649e-23
ENSDARG00000061301	gmpr2	-1.25901	1.44694e-24	1.75914e-23
ENSDARG00000071378	si:dkey-78l4.14	-1.3246	1.45754e-24	1.77113e-23
ENSDARG00000069301	tmem177	-1.69132	1.48397e-24	1.80232e-23
ENSDARG00000063924	mt-cyb	-1.48985	1.49195e-24	1.81109e-23
ENSDARG00000038754	plk3	1.15059	1.50701e-24	1.82844e-23
ENSDARG00000099821	TYMP	-4.03234	1.52515e-24	1.8495e-23
ENSDARG00000069878	snu13a	-1.36888	1.54767e-24	1.87585e-23
ENSDARG00000039436	il13ra2	-2.70791	1.57814e-24	1.91181e-23
ENSDARG00000043323	lnx1	1.16672	1.6852e-24	2.04046e-23
ENSDARG00000020574	atp2a1	1.77008	1.69391e-24	2.04996e-23
ENSDARG00000101908	rab3ip	-1.13703	1.73399e-24	2.09739e-23
ENSDARG00000044261	si:ch211-243g18.2	-1.02951	1.81127e-24	2.18975e-23
ENSDARG00000041362	chmp7	-1.25623	1.81727e-24	2.19589e-23
ENSDARG00000036481	tcn2	-1.35106	1.8509e-24	2.23539e-23
ENSDARG00000042785	pitx1	-1.28854	1.88619e-24	2.27685e-23
ENSDARG00000053542	kctd12.2	-1.38833	1.94698e-24	2.34903e-23
ENSDARG00000100913	arhgef12b	1.1949	1.97706e-24	2.38413e-23
ENSDARG00000100056	scaf8	1.10583	2.02475e-24	2.44039e-23
ENSDARG00000063031	rad54l2	1.13475	2.06006e-24	2.48168e-23
ENSDARG00000032795	tmem8a	1.97346	2.06561e-24	2.48711e-23
ENSDARG00000093125	RANBP2	1.18835	2.0911e-24	2.51652e-23
ENSDARG00000093945	vma21	-1.06368	2.12169e-24	2.55204e-23
ENSDARG00000076075	myh7ba	2.35269	2.1767e-24	2.61689e-23
ENSDARG00000104829	zgc:112146	-3.37775	2.18434e-24	2.62475e-23
ENSDARG00000102178	emilin2b	-1.39176	2.18713e-24	2.62676e-23
ENSDARG00000075881	si:ch211-39k3.2	-2.88812	2.19971e-24	2.64055e-23
ENSDARG00000019179	lrit1a	-3.03673	2.22672e-24	2.67162e-23
ENSDARG00000031138	irx3b	2.08255	2.23469e-24	2.67982e-23
ENSDARG00000067719	wwtr1	1.68767	2.30665e-24	2.76473e-23
ENSDARG00000092920	si:ch211-106h4.12	-2.73231	2.35757e-24	2.82432e-23
ENSDARG00000077116	ccnjl	1.40716	2.41428e-24	2.89081e-23
ENSDARG00000078135	MRC2	1.80766	2.43971e-24	2.91979e-23
ENSDARG00000011884	MFN1	-3.66329	2.5215e-24	3.01615e-23
ENSDARG00000043448	itm2ca	-1.29582	2.55036e-24	3.04913e-23
ENSDARG00000031649	sst3	-1.87701	2.59445e-24	3.10028e-23
ENSDARG00000101890	pigr	-1.67995	2.67028e-24	3.1893e-23
ENSDARG00000023771	gabrb3	-1.86507	2.67311e-24	3.19106e-23
ENSDARG00000013240	zgc:172271	-3.11964	2.74012e-24	3.26941e-23
ENSDARG00000104609	crebbpa	1.12093	2.76141e-24	3.29317e-23
ENSDARG00000015445	lim2.4	-1.05402	2.77798e-24	3.31126e-23
ENSDARG00000071601	pvalb9	-1.19188	2.83588e-24	3.37858e-23
ENSDARG00000090387	onecut2	2.92284	2.88712e-24	3.43791e-23
ENSDARG00000039486	bag3	1.34743	2.89598e-24	3.44673e-23
ENSDARG00000062056	elmod1	-1.11073	2.97902e-24	3.54292e-23
ENSDARG00000015757	tmem50a	-1.09062	2.97979e-24	3.54292e-23
ENSDARG00000016038	hacd3	-1.20524	3.0805e-24	3.659e-23
ENSDARG00000097648	si:dkey-35i13.1	-1.36969	3.09346e-24	3.67255e-23
ENSDARG00000057741	nr1h4	-3.04956	3.1488e-24	3.73638e-23
ENSDARG00000056909	EGFR (1 of many)	-2.83453	3.29733e-24	3.91068e-23
ENSDARG00000012932	mat2b	-1.1308	3.31757e-24	3.93272e-23
[truncated: 5,767 more rows]

## Sheet: glulb
The differentially expressed genes (DEGs) of glula
GeneID	GeneSymbol	log2FoldChange	p_value	padj
ENSDARG00000079274	prss59.1	-7.48741	5e-05	0.000202326
ENSDARG00000056744	ela2	-6.85235	5e-05	0.000202326
ENSDARG00000044566	fabp6	-6.69219	5e-05	0.000202326
ENSDARG00000077688	cpo	-6.63403	0.00275	0.00823285
ENSDARG00000074613	si:ch211-240l19.6	-6.27616	0.00265	0.00797033
ENSDARG00000094077	si:dkey-21e2.16	-6.22913	0.0159	0.039119
ENSDARG00000103687	sycn.2	-6.19112	5e-05	0.000202326
ENSDARG00000029944	parpbp	-6.18561	0.01715	0.0417771
ENSDARG00000090428	ctrb1	-6.05997	5e-05	0.000202326
ENSDARG00000013856	amy2a	-5.97866	5e-05	0.000202326
ENSDARG00000043171	CELA1 (1 of many)	-5.82965	5e-05	0.000202326
ENSDARG00000092042	AL935153.1	-5.71107	0.0133	0.0335222
ENSDARG00000039730	zgc:112160	-5.60163	5e-05	0.000202326
ENSDARG00000056765	ela2l	-5.54638	5e-05	0.000202326
ENSDARG00000073742	prss59.2	-5.52999	5e-05	0.000202326
ENSDARG00000100635	chia.1	-5.46003	5e-05	0.000202326
ENSDARG00000089399	tmem176l.2	-5.40713	0.0001	0.000389206
ENSDARG00000038439	fabp10a	-5.40379	5e-05	0.000202326
ENSDARG00000045442	cpb1	-5.29676	5e-05	0.000202326
ENSDARG00000012535	epx	-5.29492	0.0038	0.0110587
ENSDARG00000069619	atf7ip	-5.2729	0.02	0.0477502
ENSDARG00000039929	ckmt2b	-5.26559	0.0135	0.0339463
ENSDARG00000045677	opn1sw1	-5.25399	5e-05	0.000202326
ENSDARG00000101597	si:dkeyp-57d7.4	-5.22206	5e-05	0.000202326
ENSDARG00000002696	gnb3b	-5.21115	5e-05	0.000202326
ENSDARG00000055185	tm4sf5	-4.93152	5e-05	0.000202326
ENSDARG00000077504	si:ch211-103n10.5	-4.92961	5e-05	0.000202326
ENSDARG00000099185	chia.2	-4.91218	5e-05	0.000202326
ENSDARG00000034423	sncga	-4.87607	0.01365	0.0342709
ENSDARG00000003523	itln3	-4.87589	5e-05	0.000202326
ENSDARG00000103006	si:ch1073-303d10.1	-4.86419	5e-05	0.000202326
ENSDARG00000097008	opn1mw1	-4.83261	5e-05	0.000202326
ENSDARG00000096843	zgc:193593	-4.80403	5e-05	0.000202326
ENSDARG00000097503	si:ch73-288o11.5	-4.7809	0.0007	0.00237682
ENSDARG00000100114	sf3a3	-4.75894	5e-05	0.000202326
ENSDARG00000017490	cel.1	-4.75875	5e-05	0.000202326
ENSDARG00000069018	cyp7a1	-4.73887	5e-05	0.000202326
ENSDARG00000009443	zgc:92137	-4.71391	5e-05	0.000202326
ENSDARG00000043168	CELA1 (1 of many)	-4.66393	0.00855	0.0226794
ENSDARG00000037925	rgs9a	-4.65039	0.0193	0.0462774
ENSDARG00000006220	ugt1a2	-4.63751	5e-05	0.000202326
ENSDARG00000002696	gnb3b	-4.62721	5e-05	0.000202326
ENSDARG00000104231	opn9	-4.59086	0.01755	0.0426694
ENSDARG00000061355	aoc1	-4.56998	0.00265	0.00797033
ENSDARG00000068680	ctrl	-4.56526	5e-05	0.000202326
ENSDARG00000096031	si:ch73-6k14.2	-4.5462	0.00265	0.00797033
ENSDARG00000017274	opn1sw2	-4.54336	5e-05	0.000202326
ENSDARG00000071429	tdo2a	-4.49127	0.00335	0.0098657
ENSDARG00000017314	CELA1 (1 of many)	-4.48876	5e-05	0.000202326
ENSDARG00000021339	cpa5	-4.45881	5e-05	0.000202326
ENSDARG00000037551	pm20d1.1	-4.45791	5e-05	0.000202326
ENSDARG00000113572	si:dkey-102c8.3	-4.44888	0.0181	0.0437848
ENSDARG00000103543	gngt2b	-4.43672	5e-05	0.000202326
ENSDARG00000014840	prph2b	-4.43467	5e-05	0.000202326
ENSDARG00000037067	dnajc22	-4.43043	0.0036	0.0105273
ENSDARG00000026229	prnpa	-4.43002	0.0001	0.000389206
ENSDARG00000039423	AL831745.1	-4.40402	0.00025	0.000921966
ENSDARG00000059163	rbp3	-4.38395	5e-05	0.000202326
ENSDARG00000103034	CABZ01068499.1	-4.37694	5e-05	0.000202326
ENSDARG00000045835	si:dkey-14d8.6	-4.34521	0.0167	0.0408059
ENSDARG00000104685	grk1b	-4.32829	5e-05	0.000202326
ENSDARG00000042090	si:ch73-55i23.1	-4.32574	0.00265	0.00797033
ENSDARG00000055595	clul1	-4.31426	0.01325	0.0334173
ENSDARG00000097610	BX005183.3	-4.30381	5e-05	0.000202326
ENSDARG00000102558	pde6ha	-4.28782	5e-05	0.000202326
ENSDARG00000007024	uox	-4.27637	5e-05	0.000202326
ENSDARG00000070960	si:ch211-288g17.4	-4.27185	5e-05	0.000202326
ENSDARG00000070511	si:dkey-183j2.10	-4.23702	5e-05	0.000202326
ENSDARG00000093844	zgc:136461	-4.23613	5e-05	0.000202326
ENSDARG00000057661	aldoca	-4.20389	5e-05	0.000202326
ENSDARG00000061858	zgc:153968	-4.17851	5e-05	0.000202326
ENSDARG00000030915	cpa1	-4.17801	5e-05	0.000202326
ENSDARG00000099715	si:dkey-152b24.7	-4.16668	0.01785	0.0432627
ENSDARG00000103878	anpepb	-4.16167	5e-05	0.000202326
ENSDARG00000060350	apoda.2	-4.15526	5e-05	0.000202326
ENSDARG00000074191	zgc:172253	-4.11001	0.00075	0.00253208
ENSDARG00000070775	cyp2x9	-4.09236	5e-05	0.000202326
ENSDARG00000043141	si:ch211-132f19.7	-4.08149	0.0208	0.0494397
ENSDARG00000075058	gabra6a	-4.0705	5e-05	0.000202326
ENSDARG00000092833	CR318588.2	-4.06137	0.00105	0.00345564
ENSDARG00000059399	si:ch211-160o17.6	-4.05836	0.0004	0.00142475
ENSDARG00000037925	rgs9a	-4.02567	0.00135	0.00434585
ENSDARG00000058445	zgc:136472	-4.00669	5e-05	0.000202326
ENSDARG00000042529	gnat2	-4.00623	5e-05	0.000202326
ENSDARG00000033160	nr1d1	-4.00584	5e-05	0.000202326
ENSDARG00000103614	pemt	-4.00329	5e-05	0.000202326
ENSDARG00000043141	si:ch211-132f19.7	-3.92257	5e-05	0.000202326
ENSDARG00000104613	znf1179	-3.91997	5e-05	0.000202326
ENSDARG00000069464	cox7a1	-3.91382	5e-05	0.000202326
ENSDARG00000038018	prph2a	-3.90915	5e-05	0.000202326
ENSDARG00000038199	cdab	-3.90787	0.00075	0.00253208
ENSDARG00000019752	rom1a	-3.83796	5e-05	0.000202326
ENSDARG00000003615	slc26a3.2	-3.83579	5e-05	0.000202326
ENSDARG00000026820	gucy2d	-3.79677	5e-05	0.000202326
ENSDARG00000022614	ddx43	-3.79037	5e-05	0.000202326
ENSDARG00000100139	si:ch211-113d22.2	-3.77889	5e-05	0.000202326
ENSDARG00000070666	rhol	-3.76128	5e-05	0.000202326
ENSDARG00000099558	NPC1L1	-3.75216	5e-05	0.000202326
ENSDARG00000105265	zgc:171534	-3.71993	5e-05	0.000202326
ENSDARG00000104403	oscp1a	-3.70876	0.0189	0.0454986
ENSDARG00000002193	rho	-3.70639	5e-05	0.000202326
ENSDARG00000098369	si:dkey-165o8.1	-3.69771	0.0007	0.00237682
ENSDARG00000013393	guca1b	-3.69683	0.0003	0.00109089
ENSDARG00000038742	RBP1 (1 of many)	-3.68704	5e-05	0.000202326
ENSDARG00000100397	pde6c	-3.68447	5e-05	0.000202326
ENSDARG00000037941	syt5a	-3.6613	5e-05	0.000202326
ENSDARG00000041735	tmem237a	-3.62424	5e-05	0.000202326
ENSDARG00000056791	pde6ga	-3.61509	0.0039	0.0113249
ENSDARG00000053480	aqp9b	-3.60202	5e-05	0.000202326
ENSDARG00000068586	CU302253.1	-3.60103	5e-05	0.000202326
ENSDARG00000100613	CABZ01089777.1	-3.60099	5e-05	0.000202326
ENSDARG00000087359	c3a.2	-3.57706	5e-05	0.000202326
ENSDARG00000043902	gabrr1	-3.57589	5e-05	0.000202326
ENSDARG00000074561	slc47a3	-3.54322	0.00035	0.00125857
ENSDARG00000094889	cplx4c	-3.54251	0.00155	0.0049242
ENSDARG00000076448	serpinf2a	-3.5418	5e-05	0.000202326
ENSDARG00000019532	fads2	-3.53413	5e-05	0.000202326
ENSDARG00000016918	ace2	-3.52556	5e-05	0.000202326
ENSDARG00000105882	CABZ01041495.1	-3.52156	5e-05	0.000202326
ENSDARG00000100955	stk24a	-3.52074	0.0004	0.00142475
ENSDARG00000100476	si:dkeyp-110c7.4	-3.5071	0.00065	0.00222278
ENSDARG00000101110	si:ch211-152c8.4	-3.49571	0.00515	0.0145185
ENSDARG00000058873	ptpdc1b	-3.49175	5e-05	0.000202326
ENSDARG00000044199	gnat1	-3.48078	5e-05	0.000202326
ENSDARG00000002696	gnb3b	-3.47725	5e-05	0.000202326
ENSDARG00000019492	shbg	-3.47342	5e-05	0.000202326
ENSDARG00000090943	CABZ01033205.1	-3.44258	5e-05	0.000202326
ENSDARG00000022614	ddx43	-3.43906	0.0131	0.033081
ENSDARG00000001686	uckl1a	-3.43759	5e-05	0.000202326
ENSDARG00000030980	csrp1b	-3.43656	0.0001	0.000389206
ENSDARG00000071592	aqp8a.2	-3.40983	5e-05	0.000202326
ENSDARG00000035832	pyyb	-3.40967	5e-05	0.000202326
ENSDARG00000045156	rgs9b	-3.40073	0.00835	0.0222209
ENSDARG00000017634	pdcb	-3.39757	5e-05	0.000202326
ENSDARG00000026764	ahsg1	-3.38921	5e-05	0.000202326
ENSDARG00000058940	si:ch211-248e11.2	-3.38868	0.0114	0.0292794
ENSDARG00000101726	si:ch211-93f2.1	-3.38609	0.0018	0.00563545
ENSDARG00000060671	lct	-3.38591	0.00715	0.0194097
ENSDARG00000041787	cx32.3	-3.37834	0.0174	0.0423454
ENSDARG00000060350	apoda.2	-3.37651	5e-05	0.000202326
ENSDARG00000101026	CABZ01038709.1	-3.37618	0.0001	0.000389206
ENSDARG00000044526	camk1ga	-3.37483	5e-05	0.000202326
ENSDARG00000043820	nme2a	-3.36557	5e-05	0.000202326
ENSDARG00000042993	prss1	-3.34632	5e-05	0.000202326
ENSDARG00000012829	asah2	-3.3389	5e-05	0.000202326
ENSDARG00000020602	grk7a	-3.33686	5e-05	0.000202326
ENSDARG00000045142	hbae5	-3.33462	0.00305	0.00905791
ENSDARG00000019228	mogat2	-3.33338	5e-05	0.000202326
ENSDARG00000044861	opn1lw2	-3.33246	5e-05	0.000202326
ENSDARG00000100703	si:ch211-285j22.3	-3.33176	5e-05	0.000202326
ENSDARG00000052138	slc1a2a	-3.33107	5e-05	0.000202326
ENSDARG00000101924	si:dkey-65b13.13	-3.32571	5e-05	0.000202326
ENSDARG00000077960	si:ch211-186e20.7	-3.31621	0.0069	0.0188081
ENSDARG00000010555	pdha1b	-3.31244	5e-05	0.000202326
ENSDARG00000027424	slc25a3a	-3.30849	5e-05	0.000202326
ENSDARG00000068181	dpep1	-3.30277	5e-05	0.000202326
ENSDARG00000098881	si:dkey-238i5.3	-3.29396	0.0046	0.0131329
ENSDARG00000058332	si:ch211-133j6.3	-3.28995	5e-05	0.000202326
ENSDARG00000009637	rcvrn3	-3.2872	5e-05	0.000202326
ENSDARG00000077187	impg1a	-3.27891	5e-05	0.000202326
ENSDARG00000101695	si:dkey-26m3.3	-3.27228	0.006	0.0166152
ENSDARG00000101030	si:ch73-158p21.3	-3.2695	0.00035	0.00125857
ENSDARG00000077880	si:ch211-255i20.3	-3.24458	5e-05	0.000202326
ENSDARG00000095351	CU914776.1	-3.24267	5e-05	0.000202326
ENSDARG00000062959	zgc:158785	-3.22181	5e-05	0.000202326
ENSDARG00000056909	LO018309.1	-3.21705	0.0072	0.0195302
ENSDARG00000015134	camkk1b	-3.20199	0.00055	0.00190943
ENSDARG00000105644	zgc:172079	-3.19612	0.0186	0.0448656
ENSDARG00000018263	pdia2	-3.18341	5e-05	0.000202326
ENSDARG00000074119	frmpd2	-3.17298	5e-05	0.000202326
ENSDARG00000068515	chs1	-3.14273	5e-05	0.000202326
ENSDARG00000098475	arr3b	-3.13491	5e-05	0.000202326
ENSDARG00000086569	zgc:172051	-3.12339	5e-05	0.000202326
ENSDARG00000007276	ela3l	-3.12213	5e-05	0.000202326
ENSDARG00000044528	slc15a1b	-3.1201	5e-05	0.000202326
ENSDARG00000014313	atp5pf	-3.11809	5e-05	0.000202326
ENSDARG00000090286	serpina1	-3.11618	5e-05	0.000202326
ENSDARG00000056781	zanl	-3.11365	5e-05	0.000202326
ENSDARG00000018329	gc2	-3.11108	0.0001	0.000389206
ENSDARG00000010619	themis	-3.10941	0.0007	0.00237682
ENSDARG00000004721	mpp5b	-3.09246	0.00055	0.00190943
ENSDARG00000005332	lipib	-3.08634	0.021	0.0498343
ENSDARG00000011929	plp1b	-3.0766	5e-05	0.000202326
ENSDARG00000057169	abca4a	-3.06457	0.00035	0.00125857
ENSDARG00000002986	gda	-3.06267	0.0084	0.0223369
ENSDARG00000026926	rom1b	-3.05795	5e-05	0.000202326
ENSDARG00000012366	fbp2	-3.05503	5e-05	0.000202326
ENSDARG00000042988	slc24a2	-3.05404	5e-05	0.000202326
ENSDARG00000078057	snx8b	-3.04869	5e-05	0.000202326
ENSDARG00000070972	si:ch211-81a5.8	-3.0407	5e-05	0.000202326
ENSDARG00000035861	si:rp71-39b20.4	-3.04004	5e-05	0.000202326
ENSDARG00000026865	fam107b	-3.03541	5e-05	0.000202326
ENSDARG00000035798	gngt1	-3.02925	5e-05	0.000202326
ENSDARG00000057792	cx52.7	-3.01764	5e-05	0.000202326
ENSDARG00000058803	grk1a	-3.01707	5e-05	0.000202326
ENSDARG00000101368	cngb3.2	-3.0101	0.00145	0.00463614
ENSDARG00000056099	gtf2h5	-3.00671	5e-05	0.000202326
ENSDARG00000029907	trim54	-2.97674	0.0104	0.0269849
ENSDARG00000059574	fscn2a	-2.97025	5e-05	0.000202326
ENSDARG00000088087	kdm6ba	-2.96871	0.0007	0.00237682
ENSDARG00000105558	btr07	-2.96197	0.0013	0.00420239
ENSDARG00000105644	zgc:172079	-2.9605	5e-05	0.000202326
ENSDARG00000063095	ctsf	-2.95846	5e-05	0.000202326
ENSDARG00000113438	CR318624.2	-2.9488	0.0057	0.0158856
ENSDARG00000074760	ttc7a	-2.94831	0.0001	0.000389206
ENSDARG00000070931	si:ch211-232m10.6	-2.94522	0.0001	0.000389206
ENSDARG00000101629	CABZ01079192.1	-2.94065	5e-05	0.000202326
ENSDARG00000094217	si:dkey-17e16.15	-2.93931	5e-05	0.000202326
ENSDARG00000100844	cldn15lb	-2.93792	5e-05	0.000202326
ENSDARG00000052905	zgc:165423	-2.93583	5e-05	0.000202326
ENSDARG00000044204	endou	-2.93575	5e-05	0.000202326
ENSDARG00000051939	pcxb	-2.93568	5e-05	0.000202326
ENSDARG00000045592	tnni2a.1	-2.9332	5e-05	0.000202326
ENSDARG00000074160	paqr4b	-2.92053	5e-05	0.000202326
ENSDARG00000020850	eef1a1l1	-2.91191	5e-05	0.000202326
ENSDARG00000015404	arl3l2	-2.90608	5e-05	0.000202326
ENSDARG00000098805	vwa11	-2.90397	0.00095	0.00315074
ENSDARG00000100476	si:dkeyp-110c7.4	-2.88925	5e-05	0.000202326
ENSDARG00000104829	zgc:112146	-2.8874	5e-05	0.000202326
ENSDARG00000090969	cbln18	-2.87586	5e-05	0.000202326
ENSDARG00000037307	gnpda1	-2.8751	5e-05	0.000202326
ENSDARG00000014805	fhl5	-2.8743	5e-05	0.000202326
ENSDARG00000054786	faah2b	-2.86633	5e-05	0.000202326
ENSDARG00000091609	spink4	-2.86568	5e-05	0.000202326
ENSDARG00000010680	gngt2a	-2.86255	5e-05	0.000202326
ENSDARG00000002696	gnb3b	-2.85952	5e-05	0.000202326
ENSDARG00000105351	si:ch211-113d11.6	-2.85851	0.00075	0.00253208
ENSDARG00000092191	CR318588.1	-2.85451	0.0049	0.0138755
ENSDARG00000041797	cx28.9	-2.84995	5e-05	0.000202326
ENSDARG00000010680	gngt2a	-2.84887	5e-05	0.000202326
ENSDARG00000097878	CU694532.1	-2.84708	0.00575	0.0160009
ENSDARG00000089362	grn1	-2.84082	5e-05	0.000202326
ENSDARG00000089429	si:dkey-205h13.2	-2.83645	5e-05	0.000202326
ENSDARG00000045306	slc51a	-2.83569	5e-05	0.000202326
ENSDARG00000026820	gucy2d	-2.83163	5e-05	0.000202326
ENSDARG00000036700	si:ch211-114n24.6	-2.83023	5e-05	0.000202326
ENSDARG00000041787	cx32.3	-2.82701	5e-05	0.000202326
ENSDARG00000095462	CELA1 (1 of many)	-2.82009	0.01715	0.0417771
ENSDARG00000094708	sftpba	-2.81872	5e-05	0.000202326
ENSDARG00000005776	guk1b	-2.81685	5e-05	0.000202326
ENSDARG00000062132	cyp4v8	-2.80312	0.0177	0.0429815
ENSDARG00000069615	ckmt2a	-2.80206	5e-05	0.000202326
ENSDARG00000042982	cyp2p8	-2.80199	5e-05	0.000202326
ENSDARG00000045442	cpb1	-2.80131	5e-05	0.000202326
ENSDARG00000100478	CABZ01117619.1	-2.80055	5e-05	0.000202326
ENSDARG00000045414	elovl2	-2.79955	5e-05	0.000202326
ENSDARG00000069607	zgc:162331	-2.79728	5e-05	0.000202326
ENSDARG00000021172	cyp2ad2	-2.79547	5e-05	0.000202326
ENSDARG00000007024	uox	-2.79104	0.00065	0.00222278
ENSDARG00000099276	ugt5b3	-2.78912	5e-05	0.000202326
ENSDARG00000042056	mau2	-2.78901	0.0045	0.0128844
ENSDARG00000053620	ebi3	-2.78897	0.0085	0.0225661
ENSDARG00000010555	pdha1b	-2.7839	0.00135	0.00434585
ENSDARG00000101368	cngb3.2	-2.78376	5e-05	0.000202326
ENSDARG00000042387	zgc:77752	-2.78327	5e-05	0.000202326
ENSDARG00000040192	nenf	-2.7816	0.00485	0.0137591
ENSDARG00000036140	crybgx	-2.77923	5e-05	0.000202326
ENSDARG00000060879	slc28a1	-2.77211	0.0074	0.0199967
ENSDARG00000098051	opn6b	-2.76914	5e-05	0.000202326
ENSDARG00000009637	rcvrn3	-2.76725	5e-05	0.000202326
ENSDARG00000104231	opn9	-2.7594	5e-05	0.000202326
ENSDARG00000005616	bfb	-2.75712	0.01095	0.0282514
ENSDARG00000006427	fabp2	-2.75504	5e-05	0.000202326
ENSDARG00000103342	wu:fa56d06	-2.74978	5e-05	0.000202326
ENSDARG00000055638	ankrd33aa	-2.74895	5e-05	0.000202326
ENSDARG00000041431	slc24a1	-2.73759	5e-05	0.000202326
ENSDARG00000099154	CABZ01032488.1	-2.73581	5e-05	0.000202326
ENSDARG00000069615	ckmt2a	-2.73285	5e-05	0.000202326
ENSDARG00000105568	si:ch211-194p6.10	-2.73205	0.01115	0.0287062
ENSDARG00000052734	hmgcra	-2.72724	5e-05	0.000202326
ENSDARG00000087764	ponzr10	-2.72259	0.0092	0.0242052
ENSDARG00000012610	saga	-2.71585	5e-05	0.000202326
ENSDARG00000061149	nrn1lb	-2.70197	5e-05	0.000202326
ENSDARG00000042293	ca4b	-2.70036	5e-05	0.000202326
ENSDARG00000098162	zgc:77748	-2.69879	5e-05	0.000202326
ENSDARG00000070229	zgc:158258	-2.69006	5e-05	0.000202326
ENSDARG00000077360	zgc:173593	-2.68955	5e-05	0.000202326
ENSDARG00000062278	si:dkey-202e17.1	-2.68505	0.0003	0.00109089
ENSDARG00000037487	2024-03-01	-2.681	5e-05	0.000202326
ENSDARG00000059391	gyg1b	-2.67308	5e-05	0.000202326
ENSDARG00000099406	lrit1b	-2.66434	5e-05	0.000202326
ENSDARG00000089368	hopx	-2.65511	0.0005	0.00174893
ENSDARG00000031534	CU571315.1	-2.65473	5e-05	0.000202326
ENSDARG00000063519	PLEKHB1	-2.64514	0.00015	0.000572051
ENSDARG00000014916	slc10a2	-2.64156	5e-05	0.000202326
ENSDARG00000057365	elovl8b	-2.64082	5e-05	0.000202326
ENSDARG00000038378	sagb	-2.63948	0.01615	0.0396465
ENSDARG00000011886	pdca	-2.63854	5e-05	0.000202326
ENSDARG00000016479	ugt5a1	-2.636	0.00255	0.00770704
ENSDARG00000106745	FO904901.1	-2.63328	0.00025	0.000921966
ENSDARG00000010454	guca1a	-2.62209	0.0001	0.000389206
ENSDARG00000101485	si:ch1073-469d17.2	-2.62025	5e-05	0.000202326
ENSDARG00000042562	allc	-2.61354	0.00485	0.0137591
ENSDARG00000102594	zgc:194627	-2.61173	5e-05	0.000202326
ENSDARG00000101799	si:ch1073-82l19.1	-2.61066	5e-05	0.000202326
ENSDARG00000031757	tmc4	-2.60932	5e-05	0.000202326
ENSDARG00000062216	narfl	-2.60711	0.0152	0.0376396
ENSDARG00000039351	ccl19b	-2.60562	5e-05	0.000202326
ENSDARG00000099933	ppa1a	-2.60419	5e-05	0.000202326
ENSDARG00000055463	lrit3a	-2.60125	5e-05	0.000202326
ENSDARG00000043279	aqp12	-2.59687	5e-05	0.000202326
ENSDARG00000031511	psmb2	-2.59555	0.0001	0.000389206
ENSDARG00000075698	nkpd1	-2.58972	5e-05	0.000202326
ENSDARG00000040466	vil1	-2.57737	5e-05	0.000202326
ENSDARG00000018351	hpda	-2.57455	5e-05	0.000202326
ENSDARG00000045737	guca1g	-2.56549	5e-05	0.000202326
ENSDARG00000089418	si:dkey-164f24.2	-2.56428	5e-05	0.000202326
ENSDARG00000005913	tgm1l3	-2.56194	5e-05	0.000202326
ENSDARG00000075641	steap3	-2.56153	0.0004	0.00142475
ENSDARG00000075380	kri1	-2.5567	0.00835	0.0222209
ENSDARG00000075676	fndc7b	-2.55063	0.01835	0.0443087
ENSDARG00000100139	si:ch211-113d22.2	-2.54725	5e-05	0.000202326
ENSDARG00000005842	cd9a	-2.54234	0.0002	0.000749791
ENSDARG00000089413	mbpb	-2.54035	5e-05	0.000202326
ENSDARG00000070770	her4.3	-2.53883	0.0075	0.0202238
ENSDARG00000062307	ccdc61	-2.53688	0.0121	0.0308609
ENSDARG00000069093	col2a1a	-2.53339	5e-05	0.000202326
ENSDARG00000089429	si:dkey-205h13.2	-2.53215	5e-05	0.000202326
ENSDARG00000045180	acta2	-2.52997	5e-05	0.000202326
ENSDARG00000063078	abcg5	-2.52883	5e-05	0.000202326
ENSDARG00000026616	zgc:113425	-2.52791	0.00545	0.0152791
ENSDARG00000052035	nxnl1	-2.5245	5e-05	0.000202326
ENSDARG00000095751	leg1.2	-2.52209	0.00235	0.00715931
ENSDARG00000103639	si:dkey-36i7.3	-2.51871	5e-05	0.000202326
ENSDARG00000086159	si:ch73-206d17.1	-2.51754	0.0133	0.0335222
ENSDARG00000071345	mgst2	-2.51692	5e-05	0.000202326
ENSDARG00000077096	fndc7a	-2.51522	0.01815	0.0438867
ENSDARG00000038378	sagb	-2.51421	5e-05	0.000202326
ENSDARG00000038609	mpz	-2.51023	5e-05	0.000202326
ENSDARG00000033382	grifin	-2.50767	5e-05	0.000202326
ENSDARG00000105527	si:ch73-256g18.2	-2.50333	5e-05	0.000202326
ENSDARG00000042953	cyp2n13	-2.50295	5e-05	0.000202326
ENSDARG00000093153	CU137717.1	-2.50163	0.01155	0.0296128
ENSDARG00000097193	si:dkey-28n18.9	-2.50148	5e-05	0.000202326
ENSDARG00000013659	brox	-2.49733	0.0077	0.0207029
ENSDARG00000057652	dbpb	-2.48708	5e-05	0.000202326
ENSDARG00000104593	cyp2k18	-2.48639	0.0005	0.00174893
ENSDARG00000011671	pde6b	-2.48363	5e-05	0.000202326
ENSDARG00000091972	si:dkey-58f10.7	-2.48341	0.0181	0.0437848
ENSDARG00000091916	ugt5b4	-2.48325	5e-05	0.000202326
ENSDARG00000113820	cyp46a1.4	-2.4811	0.00405	0.0117238
ENSDARG00000029898	cnga1a	-2.48054	0.00055	0.00190943
ENSDARG00000055377	gnb5b	-2.47649	5e-05	0.000202326
ENSDARG00000090722	leg1.1	-2.47442	5e-05	0.000202326
ENSDARG00000030602	rps19	-2.47439	0.0013	0.00420239
ENSDARG00000055270	si:ch1073-358c10.1	-2.47263	5e-05	0.000202326
ENSDARG00000045143	hbbe2	-2.46822	5e-05	0.000202326
ENSDARG00000053068	cyp8b1	-2.4635	5e-05	0.000202326
ENSDARG00000088366	zgc:77938	-2.46341	5e-05	0.000202326
ENSDARG00000076270	adamts13	-2.45585	5e-05	0.000202326
ENSDARG00000043722	cpa4	-2.45481	5e-05	0.000202326
ENSDARG00000040747	tm4sf4	-2.45359	5e-05	0.000202326
ENSDARG00000042978	cyp2p6	-2.45204	5e-05	0.000202326
ENSDARG00000029476	ldlra	-2.44671	5e-05	0.000202326
ENSDARG00000004015	adcyap1a	-2.44368	5e-05	0.000202326
ENSDARG00000079824	ninj2	-2.44043	0.00945	0.024774
ENSDARG00000093078	plscr3a	-2.43754	5e-05	0.000202326
ENSDARG00000105592	CR936442.1	-2.43582	0.0001	0.000389206
ENSDARG00000091560	slc6a19a.2	-2.4346	5e-05	0.000202326
ENSDARG00000014682	tmem26b	-2.43449	0.0178	0.0431679
ENSDARG00000056757	slc39a8	-2.43057	5e-05	0.000202326
ENSDARG00000069244	si:ch211-244b2.3	-2.42397	5e-05	0.000202326
ENSDARG00000057408	CABZ01067232.1	-2.41879	5e-05	0.000202326
ENSDARG00000038363	drd4a	-2.41327	0.00825	0.0219821
ENSDARG00000041083	anpepa	-2.40783	5e-05	0.000202326
ENSDARG00000040534	epcam	-2.40389	5e-05	0.000202326
ENSDARG00000042285	atp8b3	-2.40211	0.0127	0.0321965
ENSDARG00000009160	kmo	-2.39952	5e-05	0.000202326
ENSDARG00000040274	scamp5b	-2.3994	5e-05	0.000202326
ENSDARG00000040466	vil1	-2.39865	5e-05	0.000202326
ENSDARG00000105151	cyp2k21	-2.39598	0.00825	0.0219821
ENSDARG00000068232	cbln12	-2.39575	0.0001	0.000389206
ENSDARG00000014232	si:dkey-121j17.5	-2.39323	0.0003	0.00109089
ENSDARG00000071076	ldhbb	-2.39139	5e-05	0.000202326
ENSDARG00000088079	tmed6	-2.38997	0.0008	0.00268493
ENSDARG00000036186	mbpa	-2.38758	5e-05	0.000202326
ENSDARG00000095832	CU682777.2	-2.38673	5e-05	0.000202326
ENSDARG00000087476	cbln20	-2.38512	5e-05	0.000202326
ENSDARG00000110439	ap1s3a	-2.38166	5e-05	0.000202326
ENSDARG00000094653	si:dkey-149m13.5	-2.38161	0.0011	0.00360443
ENSDARG00000030750	gabrr3b	-2.37845	0.00455	0.0130128
ENSDARG00000021573	slc16a7	-2.37682	5e-05	0.000202326
ENSDARG00000036834	krt92	-2.37222	0.00675	0.0184444
ENSDARG00000030636	tex30	-2.36983	5e-05	0.000202326
ENSDARG00000057262	si:dkey-91i10.3	-2.36886	5e-05	0.000202326
ENSDARG00000057790	ankrd6a	-2.3682	5e-05	0.000202326
ENSDARG00000079647	muc13b	-2.36554	5e-05	0.000202326
ENSDARG00000009844	dusp23a	-2.36353	5e-05	0.000202326
ENSDARG00000019260	dhrs9	-2.36353	5e-05	0.000202326
ENSDARG00000088584	si:ch73-352p18.4	-2.36044	5e-05	0.000202326
ENSDARG00000037603	zgc:162144	-2.35843	0.00145	0.00463614
ENSDARG00000045180	acta2	-2.35705	5e-05	0.000202326
ENSDARG00000034423	sncga	-2.3566	0.0083	0.0221005
ENSDARG00000051940	ugt2a4	-2.34963	5e-05	0.000202326
ENSDARG00000058103	glra4b	-2.34884	5e-05	0.000202326
ENSDARG00000102741	sumo2b	-2.34066	0.00025	0.000921966
ENSDARG00000045302	smpx	-2.33645	5e-05	0.000202326
ENSDARG00000058579	si:ch211-274f20.2	-2.3364	5e-05	0.000202326
ENSDARG00000011023	pdlim3a	-2.33483	5e-05	0.000202326
ENSDARG00000044684	rbp4l	-2.33323	5e-05	0.000202326
ENSDARG00000013871	slc5a1	-2.3303	5e-05	0.000202326
ENSDARG00000031954	rbck1	-2.32825	0.01765	0.0428788
ENSDARG00000036186	mbpa	-2.32799	5e-05	0.000202326
ENSDARG00000012125	cnga1b	-2.32787	0.0006	0.00206575
ENSDARG00000018361	sult1st3	-2.32753	0.01435	0.0357735
ENSDARG00000114554	cdx1a	-2.32556	5e-05	0.000202326
ENSDARG00000061585	cyp4v7	-2.3226	5e-05	0.000202326
ENSDARG00000024032	coch	-2.31377	5e-05	0.000202326
ENSDARG00000005221	desmb	-2.31254	5e-05	0.000202326
ENSDARG00000062549	acmsd	-2.31248	5e-05	0.000202326
ENSDARG00000103498	epd	-2.30996	5e-05	0.000202326
ENSDARG00000045811	lrtm2b	-2.30925	5e-05	0.000202326
ENSDARG00000011862	inaa	-2.30775	5e-05	0.000202326
ENSDARG00000079271	dcxr	-2.30759	5e-05	0.000202326
ENSDARG00000011884	MFN1	-2.30689	5e-05	0.000202326
ENSDARG00000061274	lss	-2.30649	5e-05	0.000202326
ENSDARG00000103476	trpm1b	-2.30136	0.00115	0.00375544
ENSDARG00000017882	rdh1	-2.30107	5e-05	0.000202326
ENSDARG00000079328	pgbd4	-2.30017	0.0088	0.0232605
ENSDARG00000102443	si:ch1073-450f2.1	-2.29404	0.00225	0.00687799
ENSDARG00000058200	plcxd2	-2.29389	5e-05	0.000202326
ENSDARG00000023771	gabrb3	-2.29349	5e-05	0.000202326
ENSDARG00000045482	stk38l	-2.28941	0.0046	0.0131329
ENSDARG00000055138	zgc:110410	-2.28836	0.0079	0.0211589
ENSDARG00000089310	gc	-2.28356	5e-05	0.000202326
ENSDARG00000009386	si:ch211-222n4.6	-2.28216	5e-05	0.000202326
ENSDARG00000090615	cd59	-2.2805	0.011	0.0283594
ENSDARG00000068006	gck	-2.28046	5e-05	0.000202326
ENSDARG00000043010	camk2d1	-2.27762	5e-05	0.000202326
ENSDARG00000044613	c1qa	-2.27598	0.0139	0.0348107
ENSDARG00000011146	uqcrb	-2.27407	0.00045	0.00158942
ENSDARG00000016081	cldn15la	-2.26966	5e-05	0.000202326
ENSDARG00000054211	st8sia7.1	-2.26641	5e-05	0.000202326
ENSDARG00000030215	matn1	-2.25834	5e-05	0.000202326
ENSDARG00000040466	vil1	-2.25386	5e-05	0.000202326
ENSDARG00000000380	pde6a	-2.2514	5e-05	0.000202326
ENSDARG00000030478	zgc:66484	-2.2491	0.001	0.00330241
ENSDARG00000079031	si:ch211-22d5.2	-2.24699	0.01775	0.0430691
ENSDARG00000033594	ido1	-2.24264	5e-05	0.000202326
ENSDARG00000075958	si:dkey-266f7.9	-2.24126	5e-05	0.000202326
ENSDARG00000057427	sv2ba	-2.24046	5e-05	0.000202326
ENSDARG00000078411	hspb15	-2.2392	5e-05	0.000202326
ENSDARG00000079914	stoml3a	-2.23354	0.00415	0.0119821
ENSDARG00000054680	chrna9	-2.23253	0.00275	0.00823285
ENSDARG00000052734	hmgcra	-2.22989	5e-05	0.000202326
ENSDARG00000070844	gamt	-2.22721	5e-05	0.000202326
ENSDARG00000095015	BX571955.2	-2.21945	0.01915	0.0459772
ENSDARG00000058389	ccl19a.1	-2.2188	5e-05	0.000202326
ENSDARG00000056511	arr3a	-2.21489	5e-05	0.000202326
ENSDARG00000098392	si:ch73-28h20.1	-2.21367	5e-05	0.000202326
ENSDARG00000058848	mcoln1b	-2.21119	5e-05	0.000202326
ENSDARG00000053746	CABZ01084566.1	-2.20938	5e-05	0.000202326
ENSDARG00000027799	ucmaa	-2.20501	5e-05	0.000202326
ENSDARG00000062661	abca4b	-2.20301	5e-05	0.000202326
ENSDARG00000030626	lrit2	-2.20237	5e-05	0.000202326
ENSDARG00000006260	tuba8l4	-2.20107	0.00515	0.0145185
ENSDARG00000090185	si:dkeyp-73b11.8	-2.19708	5e-05	0.000202326
ENSDARG00000029874	khk	-2.19646	0.00045	0.00158942
ENSDARG00000026904	cbln13	-2.19569	0.006	0.0166152
ENSDARG00000006220	ugt1a2	-2.19499	5e-05	0.000202326
ENSDARG00000096667	hemgn	-2.18763	0.00055	0.00190943
ENSDARG00000093313	ubb	-2.1863	5e-05	0.000202326
ENSDARG00000058327	neu3.3	-2.1786	5e-05	0.000202326
ENSDARG00000095802	si:ch1073-155h21.2	-2.17682	5e-05	0.000202326
ENSDARG00000057498	habp2	-2.17155	5e-05	0.000202326
ENSDARG00000041115	cnfn	-2.17147	5e-05	0.000202326
ENSDARG00000078389	si:dkey-188i13.7	-2.16881	5e-05	0.000202326
ENSDARG00000097556	cyp8b2	-2.16407	0.0062	0.0171163
ENSDARG00000070810	ccka	-2.16228	5e-05	0.000202326
ENSDARG00000075664	si:ch1073-429i10.1	-2.15655	0.00015	0.000572051
ENSDARG00000042379	zgc:103681	-2.1545	5e-05	0.000202326
ENSDARG00000104569	CABZ01088484.1	-2.1536	5e-05	0.000202326
ENSDARG00000090615	cd59	-2.15332	5e-05	0.000202326
ENSDARG00000098263	CU929294.1	-2.15265	5e-05	0.000202326
ENSDARG00000036834	krt92	-2.15207	5e-05	0.000202326
ENSDARG00000089063	lactbl1a	-2.14936	5e-05	0.000202326
ENSDARG00000044875	crygm2e	-2.14749	0.00435	0.0125038
ENSDARG00000105218	ompa	-2.14443	5e-05	0.000202326
ENSDARG00000059956	ptk6b	-2.14302	5e-05	0.000202326
ENSDARG00000010958	glmnb	-2.1427	5e-05	0.000202326
ENSDARG00000017985	zgc:77739	-2.14179	5e-05	0.000202326
ENSDARG00000102175	hamp	-2.14094	0.0145	0.0361215
ENSDARG00000116725	CABZ01114053.1	-2.13821	5e-05	0.000202326
ENSDARG00000094854	ms4a17a.9	-2.13765	0.0099	0.0258175
ENSDARG00000063133	slc4a10a	-2.13233	0.00355	0.0103942
ENSDARG00000095092	si:ch211-232m8.3	-2.13186	0.0021	0.00646347
ENSDARG00000020952	si:ch211-214j8.1	-2.12774	5e-05	0.000202326
ENSDARG00000036102	ctdsp2	-2.12649	0.00145	0.00463614
ENSDARG00000115528	FO082780.1	-2.12494	5e-05	0.000202326
ENSDARG00000099695	si:dkey-61n16.5	-2.11874	5e-05	0.000202326
ENSDARG00000090106	slc17a7b	-2.1159	5e-05	0.000202326
ENSDARG00000101861	cyp2k19	-2.11588	5e-05	0.000202326
ENSDARG00000102795	CU681842.1	-2.11581	5e-05	0.000202326
ENSDARG00000097725	si:dkey-96g2.1	-2.11256	5e-05	0.000202326
ENSDARG00000077167	nmbb	-2.11244	5e-05	0.000202326
ENSDARG00000088638	BX927260.1	-2.11139	0.00155	0.0049242
ENSDARG00000004643	cdhr1a	-2.1096	5e-05	0.000202326
ENSDARG00000003326	cacng5a	-2.10662	5e-05	0.000202326
ENSDARG00000061791	nyx	-2.10609	5e-05	0.000202326
ENSDARG00000096496	BX571705.1	-2.10427	0.0075	0.0202238
ENSDARG00000067794	cabz01076234.2	-2.10258	0.00015	0.000572051
ENSDARG00000096809	si:ch211-168b3.2	-2.10024	5e-05	0.000202326
ENSDARG00000026236	zgc:56585	-2.09698	5e-05	0.000202326
ENSDARG00000002394	ugt5d1	-2.09652	5e-05	0.000202326
ENSDARG00000095200	si:ch211-197e7.1	-2.0958	0.0025	0.00757319
ENSDARG00000098376	si:ch211-207l14.1	-2.09465	5e-05	0.000202326
ENSDARG00000016213	zmp:0000001048	-2.09415	5e-05	0.000202326
ENSDARG00000044387	cldn2	-2.09308	5e-05	0.000202326
ENSDARG00000093342	si:ch211-13f8.1	-2.09008	5e-05	0.000202326
ENSDARG00000070726	cnga3a	-2.08931	5e-05	0.000202326
ENSDARG00000054641	tent5ab	-2.08871	0.00015	0.000572051
ENSDARG00000039422	fuom	-2.08854	0.001	0.00330241
ENSDARG00000036628	cd74b	-2.0823	0.00055	0.00190943
ENSDARG00000020814	faimb	-2.08107	5e-05	0.000202326
ENSDARG00000089413	mbpb	-2.081	5e-05	0.000202326
ENSDARG00000103013	pcdh1g22	-2.07829	0.00035	0.00125857
ENSDARG00000038728	ch25hl2	-2.07532	5e-05	0.000202326
ENSDARG00000005251	rpe	-2.07273	5e-05	0.000202326
ENSDARG00000019179	lrit1a	-2.06961	5e-05	0.000202326
ENSDARG00000055534	grk7b	-2.06732	5e-05	0.000202326
ENSDARG00000002771	si:ch211-48m9.1	-2.06693	5e-05	0.000202326
ENSDARG00000059978	cplx4a	-2.06617	5e-05	0.000202326
ENSDARG00000117308	zgc:194629	-2.05737	0.0001	0.000389206
ENSDARG00000097231	ugt1b2	-2.05127	5e-05	0.000202326
ENSDARG00000105636	BX323797.3	-2.05083	0.0078	0.0209354
ENSDARG00000059305	tmem37	-2.05083	5e-05	0.000202326
ENSDARG00000094854	ms4a17a.9	-2.05057	5e-05	0.000202326
ENSDARG00000034705	pvalb7	-2.04525	5e-05	0.000202326
ENSDARG00000076270	adamts13	-2.04244	5e-05	0.000202326
ENSDARG00000044062	ctbp2a	-2.04195	5e-05	0.000202326
ENSDARG00000069827	crygm2d11	-2.04084	5e-05	0.000202326
ENSDARG00000006526	fn1b	-2.03806	0.00035	0.00125857
ENSDARG00000070467	lactbl1b	-2.03632	5e-05	0.000202326
ENSDARG00000053684	aldob	-2.0359	5e-05	0.000202326
ENSDARG00000096721	si:rp71-1c10.11	-2.03562	5e-05	0.000202326
ENSDARG00000076487	haao	-2.03477	5e-05	0.000202326
ENSDARG00000098791	cdhr5b	-2.03218	5e-05	0.000202326
ENSDARG00000036840	krt15	-2.02825	5e-05	0.000202326
ENSDARG00000041073	si:dkey-12e7.4	-2.02783	0.0008	0.00268493
ENSDARG00000053753	mff	-2.02709	0.0129	0.0326381
ENSDARG00000102858	sc:d189	-2.02705	5e-05	0.000202326
ENSDARG00000052223	rcvrna	-2.02407	5e-05	0.000202326
ENSDARG00000018856	dclk1a	-2.02287	0.01755	0.0426694
ENSDARG00000042641	cyp51	-2.02096	5e-05	0.000202326
ENSDARG00000104576	si:ch211-152c8.5	-2.02079	5e-05	0.000202326
ENSDARG00000058462	zgc:158846	-2.01771	5e-05	0.000202326
ENSDARG00000101726	si:ch211-93f2.1	-2.01396	5e-05	0.000202326
ENSDARG00000038153	lgals2b	-2.01329	5e-05	0.000202326
ENSDARG00000091624	ugt2a7	-2.01282	5e-05	0.000202326
ENSDARG00000104528	cldn10b	-2.01189	5e-05	0.000202326
ENSDARG00000094809	ms4a17a.11	-2.01127	5e-05	0.000202326
ENSDARG00000103785	sult2st2	-2.00938	5e-05	0.000202326
ENSDARG00000104387	si:ch211-48m9.1	-2.00893	0.00045	0.00158942
ENSDARG00000051925	cyb5r2	-2.00852	5e-05	0.000202326
ENSDARG00000008491	si:ch211-107o10.3	-2.00846	5e-05	0.000202326
ENSDARG00000073845	zgc:110843	-2.00814	5e-05	0.000202326
ENSDARG00000087657	fasn	-2.00769	5e-05	0.000202326
ENSDARG00000103875	CABZ01048402.2	-2.00679	5e-05	0.000202326
ENSDARG00000097209	cox8b	-2.006	5e-05	0.000202326
ENSDARG00000099752	si:dkey-19b23.7	-2.00286	5e-05	0.000202326
ENSDARG00000108372	LO017648.1	-1.99845	5e-05	0.000202326
ENSDARG00000101374	si:dkey-11n14.1	-1.99716	5e-05	0.000202326
ENSDARG00000078859	g0s2	-1.9947	5e-05	0.000202326
ENSDARG00000038894	tmx3a	-1.98955	5e-05	0.000202326
ENSDARG00000041205	slc6a1l	-1.9893	0.0001	0.000389206
ENSDARG00000099845	zgc:174275	-1.98829	0.00015	0.000572051
ENSDARG00000097369	FP017274.1	-1.98595	5e-05	0.000202326
ENSDARG00000054588	cox6a2	-1.98554	5e-05	0.000202326
ENSDARG00000100646	BX005454.1	-1.98517	0.01055	0.0273308
ENSDARG00000062756	pllp	-1.98218	5e-05	0.000202326
ENSDARG00000005776	guk1b	-1.97682	0.0017	0.00534884
ENSDARG00000103984	cyth4b	-1.9742	0.0002	0.000749791
ENSDARG00000016704	pbld	-1.97015	5e-05	0.000202326
ENSDARG00000055565	cacnb2b	-1.96637	5e-05	0.000202326
ENSDARG00000012422	col11a2	-1.96454	5e-05	0.000202326
ENSDARG00000028396	fkbp5	-1.96206	5e-05	0.000202326
ENSDARG00000101456	acp5b	-1.96172	5e-05	0.000202326
ENSDARG00000102004	apoea	-1.9614	0.0057	0.0158856
ENSDARG00000041703	rrbp1b	-1.96134	5e-05	0.000202326
ENSDARG00000057706	si:ch211-137i24.10	-1.95264	5e-05	0.000202326
ENSDARG00000097746	si:rp71-77l1.1	-1.94962	5e-05	0.000202326
ENSDARG00000100528	map1lc3c	-1.94767	5e-05	0.000202326
ENSDARG00000093753	BX004774.2	-1.94615	5e-05	0.000202326
ENSDARG00000100774	cmc4	-1.94413	0.0047	0.0133841
ENSDARG00000034705	pvalb7	-1.94273	5e-05	0.000202326
ENSDARG00000019782	impg2a	-1.93923	0.0002	0.000749791
ENSDARG00000089233	csgalnact1b	-1.93726	5e-05	0.000202326
ENSDARG00000015891	ptprea	-1.92868	0.018	0.0435808
ENSDARG00000076848	zgc:112492	-1.92656	5e-05	0.000202326
ENSDARG00000102759	CT583723.1	-1.9256	5e-05	0.000202326
ENSDARG00000042527	unga	-1.92426	0.0006	0.00206575
ENSDARG00000034605	zgc:153169	-1.92342	0.0003	0.00109089
ENSDARG00000068883	tspan13a	-1.92174	5e-05	0.000202326
ENSDARG00000104213	si:dkey-283b1.6	-1.92143	0.00015	0.000572051
ENSDARG00000110581	mapk4	-1.9173	0.0001	0.000389206
ENSDARG00000076264	zgc:195170	-1.91699	5e-05	0.000202326
ENSDARG00000035553	cx27.5	-1.91421	0.0155	0.0382838
ENSDARG00000094057	cyp2j20	-1.91231	0.00735	0.0198636
ENSDARG00000110756	CLEC3A	-1.91087	5e-05	0.000202326
ENSDARG00000052688	paqr5b	-1.90737	0.0001	0.000389206
ENSDARG00000009430	tmem30c	-1.90662	5e-05	0.000202326
ENSDARG00000032838	si:dkey-206f10.1	-1.90657	5e-05	0.000202326
ENSDARG00000010764	flj13639	-1.90563	5e-05	0.000202326
ENSDARG00000054641	tent5ab	-1.90321	5e-05	0.000202326
ENSDARG00000097193	si:dkey-28n18.9	-1.90045	5e-05	0.000202326
ENSDARG00000045638	slc13a1	-1.89997	5e-05	0.000202326
ENSDARG00000076858	TCIM (1 of many)	-1.89712	5e-05	0.000202326
ENSDARG00000102076	zgc:158852	-1.89704	5e-05	0.000202326
ENSDARG00000100159	angptl1b	-1.89584	5e-05	0.000202326
ENSDARG00000006301	raph1a	-1.89373	0.0196	0.0469079
ENSDARG00000112287	zgc:66156	-1.89347	5e-05	0.000202326
ENSDARG00000023768	mfsd4aa	-1.89178	5e-05	0.000202326
ENSDARG00000037790	pvalb8	-1.89167	5e-05	0.000202326
ENSDARG00000003977	zgc:153896	-1.88926	0.0001	0.000389206
ENSDARG00000010231	ppm1na	-1.88866	5e-05	0.000202326
ENSDARG00000000887	zgc:56699	-1.88415	0.0142	0.0354567
ENSDARG00000075098	wdr17	-1.88285	0.0014	0.00449434
ENSDARG00000068515	chs1	-1.88032	0.00045	0.00158942
ENSDARG00000095295	si:rp71-36a1.1	-1.87636	0.00555	0.0155157
ENSDARG00000055712	sdhda	-1.87605	0.0001	0.000389206
ENSDARG00000053684	aldob	-1.87568	5e-05	0.000202326
ENSDARG00000019902	rcvrn2	-1.87391	5e-05	0.000202326
ENSDARG00000101645	myrfl	-1.87129	5e-05	0.000202326
ENSDARG00000036186	mbpa	-1.87101	0.0001	0.000389206
ENSDARG00000102442	FOLR2	-1.87085	5e-05	0.000202326
ENSDARG00000069292	acot16	-1.86958	0.0048	0.0136354
ENSDARG00000007382	ubtd1a	-1.86512	5e-05	0.000202326
ENSDARG00000008030	myl9b	-1.86423	5e-05	0.000202326
ENSDARG00000056643	slc22a7b.1	-1.86229	5e-05	0.000202326
ENSDARG00000089477	si:ch211-132g1.3	-1.86148	5e-05	0.000202326
ENSDARG00000043460	wu:fj39g12	-1.86142	5e-05	0.000202326
ENSDARG00000078073	nudt5	-1.85942	0.00045	0.00158942
ENSDARG00000011376	dnase1l4.2	-1.85898	5e-05	0.000202326
ENSDARG00000001880	stx3a	-1.85199	5e-05	0.000202326
ENSDARG00000102415	scinla	-1.8518	5e-05	0.000202326
ENSDARG00000079160	srxn1	-1.85136	5e-05	0.000202326
ENSDARG00000074185	pcsk9	-1.85028	0.00415	0.0119821
ENSDARG00000095396	CU468730.1	-1.84896	0.01115	0.0287062
ENSDARG00000104980	CU695117.1	-1.84789	5e-05	0.000202326
ENSDARG00000057035	stoml3b	-1.84748	5e-05	0.000202326
ENSDARG00000091135	si:ch211-253p18.5	-1.8466	0.0067	0.0183222
ENSDARG00000075264	FAM124A	-1.84655	0.00725	0.0196295
ENSDARG00000074698	sdsl	-1.84435	5e-05	0.000202326
ENSDARG00000013063	oxct1a	-1.84309	5e-05	0.000202326
ENSDARG00000075800	calml4a	-1.84157	5e-05	0.000202326
ENSDARG00000099877	si:dkeyp-72e1.6	-1.84061	5e-05	0.000202326
ENSDARG00000087046	si:ch211-222k6.2	-1.83795	0.00725	0.0196295
ENSDARG00000061101	snx19a	-1.83754	5e-05	0.000202326
ENSDARG00000117298	AL929048.1	-1.83326	5e-05	0.000202326
ENSDARG00000042357	cldnk	-1.83163	5e-05	0.000202326
ENSDARG00000056144	zgc:123244	-1.83076	0.00025	0.000921966
ENSDARG00000022971	epha6	-1.82683	0.01205	0.0307474
ENSDARG00000102282	CABZ01063298.1	-1.82583	0.006	0.0166152
ENSDARG00000090866	kcnj1a.2	-1.82405	5e-05	0.000202326
ENSDARG00000004880	acsm3	-1.8201	5e-05	0.000202326
ENSDARG00000002230	sypb	-1.81839	5e-05	0.000202326
ENSDARG00000103266	ogal	-1.81716	5e-05	0.000202326
ENSDARG00000030166	hyi	-1.81614	5e-05	0.000202326
ENSDARG00000076435	abhd10a	-1.81598	5e-05	0.000202326
ENSDARG00000036968	si:ch1073-416d2.3	-1.81436	5e-05	0.000202326
ENSDARG00000089076	gphna	-1.81402	5e-05	0.000202326
ENSDARG00000011693	ttc36	-1.81321	5e-05	0.000202326
ENSDARG00000018478	agxtb	-1.81293	5e-05	0.000202326
ENSDARG00000024740	gng13a	-1.81184	5e-05	0.000202326
ENSDARG00000104204	slc1a8a	-1.8113	5e-05	0.000202326
ENSDARG00000029439	atp2a2a	-1.80845	0.00105	0.00345564
ENSDARG00000078918	comtd1	-1.80513	5e-05	0.000202326
ENSDARG00000104329	si:ch73-281k2.5	-1.80354	5e-05	0.000202326
ENSDARG00000034007	prom1b	-1.80321	0.0004	0.00142475
ENSDARG00000111102	camk2n2	-1.7996	5e-05	0.000202326
ENSDARG00000099117	si:dkey-33i11.4	-1.79936	5e-05	0.000202326
ENSDARG00000097886	CU104777.1	-1.79906	5e-05	0.000202326
ENSDARG00000077257	timd4	-1.79825	5e-05	0.000202326
ENSDARG00000025013	gna14a	-1.79531	0.00705	0.0191682
ENSDARG00000009418	mef2cb	-1.79258	0.0129	0.0326381
ENSDARG00000041645	sb:cb37	-1.79102	5e-05	0.000202326
ENSDARG00000075980	tmem125b	-1.78977	5e-05	0.000202326
ENSDARG00000069017	elnb	-1.78867	5e-05	0.000202326
ENSDARG00000053448	si:ch211-251f6.6	-1.78769	5e-05	0.000202326
ENSDARG00000019128	tpm4b	-1.78744	5e-05	0.000202326
ENSDARG00000104818	si:ch211-93f2.1	-1.78694	5e-05	0.000202326
ENSDARG00000099712	zgc:163073	-1.78558	5e-05	0.000202326
ENSDARG00000093628	s100a11	-1.78518	5e-05	0.000202326
ENSDARG00000104015	fgfr1bl	-1.78503	5e-05	0.000202326
ENSDARG00000103503	dgat1a	-1.78249	5e-05	0.000202326
ENSDARG00000094345	si:dkey-261l7.2	-1.78135	5e-05	0.000202326
ENSDARG00000037425	s100a10a	-1.78065	5e-05	0.000202326
ENSDARG00000076644	kcnv2a	-1.78056	5e-05	0.000202326
ENSDARG00000013750	eno1b	-1.78035	5e-05	0.000202326
ENSDARG00000078671	cdk5r2b	-1.78031	5e-05	0.000202326
ENSDARG00000094310	si:ch211-255g12.6	-1.78007	5e-05	0.000202326
ENSDARG00000059442	smtnb	-1.77432	5e-05	0.000202326
ENSDARG00000038862	kcnb2	-1.77176	5e-05	0.000202326
ENSDARG00000004322	ush1ga	-1.77067	0.01645	0.0402906
ENSDARG00000090444	ponzr1	-1.76982	5e-05	0.000202326
ENSDARG00000094110	AL954145.1	-1.76888	0.0088	0.0232605
ENSDARG00000089413	mbpb	-1.76578	5e-05	0.000202326
ENSDARG00000102119	si:ch73-359m17.2	-1.76285	0.0056	0.0156319
ENSDARG00000038609	mpz	-1.76079	0.00655	0.0179472
ENSDARG00000043257	ckbb	-1.76063	0.0003	0.00109089
ENSDARG00000020866	apoa4b.2	-1.75839	5e-05	0.000202326
ENSDARG00000005704	eps8l3b	-1.75645	5e-05	0.000202326
ENSDARG00000078757	si:ch211-212c13.8	-1.7537	5e-05	0.000202326
ENSDARG00000096667	hemgn	-1.75282	0.00065	0.00222278
ENSDARG00000102706	BX511128.3	-1.75264	5e-05	0.000202326
ENSDARG00000055177	pxdc1a	-1.75234	5e-05	0.000202326
ENSDARG00000117001	CABZ01086812.1	-1.752	5e-05	0.000202326
ENSDARG00000096508	BX322618.1	-1.75122	5e-05	0.000202326
ENSDARG00000102184	mib1	-1.75119	0.01175	0.0300563
ENSDARG00000043729	plac8.1	-1.74886	5e-05	0.000202326
ENSDARG00000100075	abcg2a	-1.74732	5e-05	0.000202326
ENSDARG00000088390	nme4	-1.7458	0.01515	0.0375459
ENSDARG00000007553	opn4.1	-1.74556	5e-05	0.000202326
ENSDARG00000078599	micu3a	-1.74299	0.0076	0.0204617
ENSDARG00000044325	DDX19A	-1.74226	0.01495	0.0371031
ENSDARG00000097804	lypc	-1.74195	5e-05	0.000202326
ENSDARG00000068457	tnnt3b	-1.74177	5e-05	0.000202326
ENSDARG00000098899	zmp:0000001082	-1.7415	5e-05	0.000202326
ENSDARG00000104418	BX248318.1	-1.74073	5e-05	0.000202326
ENSDARG00000037587	SYNPR	-1.7396	5e-05	0.000202326
ENSDARG00000006892	myo3b	-1.7383	0.00355	0.0103942
ENSDARG00000058656	desma	-1.73816	5e-05	0.000202326
ENSDARG00000018530	mapkapk2b	-1.73603	5e-05	0.000202326
ENSDARG00000057940	dido1	-1.73412	5e-05	0.000202326
ENSDARG00000053405	sord	-1.73351	5e-05	0.000202326
ENSDARG00000102924	zgc:112334	-1.73181	5e-05	0.000202326
ENSDARG00000034105	mtus1b	-1.7281	0.0002	0.000749791
ENSDARG00000074852	myo15b	-1.72656	5e-05	0.000202326
ENSDARG00000006838	eef1a2	-1.7253	5e-05	0.000202326
ENSDARG00000100844	cldn15lb	-1.72485	5e-05	0.000202326
ENSDARG00000068255	nanos3	-1.72443	0.00115	0.00375544
ENSDARG00000030157	mybpc2a	-1.72435	5e-05	0.000202326
ENSDARG00000012194	scp2a	-1.72032	5e-05	0.000202326
ENSDARG00000032639	cd36	-1.71853	5e-05	0.000202326
ENSDARG00000062606	si:dkey-26i13.8	-1.71631	5e-05	0.000202326
ENSDARG00000058218	fam151a	-1.71424	0.0004	0.00142475
ENSDARG00000075827	f7i	-1.71013	5e-05	0.000202326
ENSDARG00000098345	mamdc2a	-1.71007	5e-05	0.000202326
ENSDARG00000015937	kptn	-1.70973	0.0135	0.0339463
ENSDARG00000087402	tpm1	-1.70934	5e-05	0.000202326
ENSDARG00000099532	ubl3a	-1.7086	5e-05	0.000202326
ENSDARG00000055656	pdzd3b	-1.7065	5e-05	0.000202326
ENSDARG00000029587	msra	-1.70588	5e-05	0.000202326
ENSDARG00000004724	tcea3	-1.70307	0.0046	0.0131329
ENSDARG00000079926	syt15	-1.70288	0.0071	0.0192853
ENSDARG00000100480	si:ch73-364h19.2	-1.70197	5e-05	0.000202326
ENSDARG00000055876	msmo1	-1.70156	5e-05	0.000202326
ENSDARG00000096803	CU660013.4	-1.6966	5e-05	0.000202326
ENSDARG00000111876	CABZ01048392.1	-1.69495	0.0004	0.00142475
ENSDARG00000070467	lactbl1b	-1.69465	0.01105	0.0284751
ENSDARG00000103186	si:ch73-389k6.1	-1.69449	5e-05	0.000202326
ENSDARG00000061201	acsf2	-1.69367	5e-05	0.000202326
ENSDARG00000110341	hsd11b1lb	-1.69194	5e-05	0.000202326
ENSDARG00000052099	agxta	-1.69034	5e-05	0.000202326
ENSDARG00000051940	ugt2a4	-1.68936	5e-05	0.000202326
ENSDARG00000037199	zgc:101851	-1.68638	5e-05	0.000202326
ENSDARG00000103479	ptprfa	-1.68577	0.0021	0.00646347
ENSDARG00000067851	lcn15	-1.68248	5e-05	0.000202326
ENSDARG00000070038	rbp2a	-1.68241	5e-05	0.000202326
ENSDARG00000007975	fth1b	-1.68208	5e-05	0.000202326
ENSDARG00000044183	prkab1a	-1.67936	5e-05	0.000202326
ENSDARG00000001910	rorab	-1.67746	0.00105	0.00345564
ENSDARG00000044815	serinc4	-1.67564	5e-05	0.000202326
ENSDARG00000028663	tek	-1.67517	5e-05	0.000202326
ENSDARG00000101908	rab3ip	-1.67034	5e-05	0.000202326
ENSDARG00000070362	cx30.9	-1.66955	0.0049	0.0138755
ENSDARG00000101688	si:dkey-207l24.2	-1.66875	0.0002	0.000749791
ENSDARG00000063059	abcg8	-1.66864	0.0188	0.0452814
ENSDARG00000099821	tymp	-1.66721	0.0115	0.0295063
ENSDARG00000116139	cdx1b	-1.66711	5e-05	0.000202326
ENSDARG00000062537	si:dkey-117i10.1	-1.66594	0.01325	0.0334173
ENSDARG00000070966	insl5a	-1.66495	0.00025	0.000921966
ENSDARG00000060345	apoda.1	-1.66367	5e-05	0.000202326
ENSDARG00000010052	ndrg3b	-1.66259	5e-05	0.000202326
ENSDARG00000068088	tcnl	-1.66196	5e-05	0.000202326
ENSDARG00000114424	CABZ01046087.1	-1.66149	5e-05	0.000202326
ENSDARG00000014320	gucy2c	-1.6588	5e-05	0.000202326
ENSDARG00000014209	odf3l2a	-1.65815	5e-05	0.000202326
ENSDARG00000056314	a2ml	-1.65603	5e-05	0.000202326
ENSDARG00000093043	ugt2a7	-1.65481	5e-05	0.000202326
ENSDARG00000057598	s100b	-1.65306	5e-05	0.000202326
ENSDARG00000117552	CABZ01078607.1	-1.65289	5e-05	0.000202326
ENSDARG00000019976	idi1	-1.65286	5e-05	0.000202326
ENSDARG00000034423	sncga	-1.65235	5e-05	0.000202326
ENSDARG00000056831	gng2	-1.65168	5e-05	0.000202326
ENSDARG00000079420	dpp4	-1.6514	5e-05	0.000202326
ENSDARG00000059166	slc22a13b	-1.6499	0.0036	0.0105273
ENSDARG00000011640	syt5b	-1.64961	5e-05	0.000202326
ENSDARG00000076685	wisp1b	-1.64933	5e-05	0.000202326
ENSDARG00000016541	sash3	-1.64629	0.00205	0.00632426
ENSDARG00000116628	BX908782.3	-1.64593	5e-05	0.000202326
ENSDARG00000002219	si:dkey-103j14.5	-1.64528	0.00445	0.0127622
ENSDARG00000092889	zgc:194246	-1.64463	5e-05	0.000202326
ENSDARG00000092142	BX663503.1	-1.64378	5e-05	0.000202326
ENSDARG00000088013	CYP27A1 (1 of many)	-1.64299	5e-05	0.000202326
ENSDARG00000110160	SBSPON	-1.64187	5e-05	0.000202326
ENSDARG00000046098	ebp	-1.64035	5e-05	0.000202326
ENSDARG00000070539	arf3a	-1.63969	5e-05	0.000202326
ENSDARG00000052978	mbnl1	-1.63901	0.0001	0.000389206
ENSDARG00000035163	tmem136b	-1.63789	5e-05	0.000202326
ENSDARG00000112032	HEPACAM	-1.63693	0.01375	0.0344815
ENSDARG00000076056	si:ch211-286f9.2	-1.63532	5e-05	0.000202326
ENSDARG00000068876	zgc:153031	-1.63453	5e-05	0.000202326
ENSDARG00000039626	nrgna	-1.63451	5e-05	0.000202326
ENSDARG00000059028	srrd	-1.63417	0.01135	0.0291779
ENSDARG00000028664	ahsa1a	-1.63346	5e-05	0.000202326
ENSDARG00000095184	si:ch73-52p7.1	-1.63243	0.001	0.00330241
ENSDARG00000003533	col8a1b	-1.63241	0.00075	0.00253208
ENSDARG00000069828	si:ch211-117n7.7	-1.63209	5e-05	0.000202326
ENSDARG00000099891	si:ch211-57n23.1	-1.63185	0.00035	0.00125857
ENSDARG00000095351	CU914776.1	-1.63096	5e-05	0.000202326
ENSDARG00000056630	angptl5	-1.62989	0.00765	0.0205824
ENSDARG00000111290	ERG28	-1.62803	5e-05	0.000202326
ENSDARG00000008735	atp6ap2	-1.62594	5e-05	0.000202326
ENSDARG00000009594	nr1d2b	-1.62533	5e-05	0.000202326
ENSDARG00000089831	si:dkey-207m2.4	-1.62432	5e-05	0.000202326
ENSDARG00000094488	BX510923.1	-1.6222	5e-05	0.000202326
ENSDARG00000100747	si:ch211-103a14.5	-1.62088	0.0002	0.000749791
ENSDARG00000086272	si:dkey-4p15.5	-1.61977	5e-05	0.000202326
ENSDARG00000077872	CR626907.1	-1.61744	5e-05	0.000202326
ENSDARG00000074217	si:dkey-188i13.6	-1.61619	5e-05	0.000202326
ENSDARG00000003820	nr1d2a	-1.61617	5e-05	0.000202326
ENSDARG00000105411	si:ch211-113d11.5	-1.6154	5e-05	0.000202326
ENSDARG00000053939	tgfa	-1.61486	5e-05	0.000202326
ENSDARG00000012801	pfkpb	-1.61346	5e-05	0.000202326
ENSDARG00000104450	CR855996.2	-1.61274	5e-05	0.000202326
ENSDARG00000075970	BX324188.1	-1.61094	0.01385	0.034701
ENSDARG00000071565	hnf4g	-1.61045	0.0008	0.00268493
ENSDARG00000034063	unm_sa911	-1.60629	5e-05	0.000202326
ENSDARG00000041848	rh50	-1.60591	0.00415	0.0119821
ENSDARG00000029874	khk	-1.60545	5e-05	0.000202326
ENSDARG00000096533	rltgr	-1.60248	5e-05	0.000202326
ENSDARG00000058370	ropn1l	-1.60174	0.01205	0.0307474
ENSDARG00000009311	pvalb6	-1.60065	5e-05	0.000202326
ENSDARG00000100651	PDCL3	-1.60033	5e-05	0.000202326
ENSDARG00000068397	tns2b	-1.59949	0.00205	0.00632426
ENSDARG00000100255	si:ch73-29l19.1	-1.59589	5e-05	0.000202326
ENSDARG00000030938	fermt3b	-1.59249	0.00025	0.000921966
ENSDARG00000041173	adra1bb	-1.59202	5e-05	0.000202326
ENSDARG00000042107	si:dkey-44k1.5	-1.59186	0.0075	0.0202238
ENSDARG00000114885	PXMP4	-1.59117	5e-05	0.000202326
ENSDARG00000095147	krt96	-1.58989	5e-05	0.000202326
ENSDARG00000069292	acot16	-1.58926	5e-05	0.000202326
ENSDARG00000034007	prom1b	-1.58919	5e-05	0.000202326
ENSDARG00000076179	ngef	-1.58895	0.0007	0.00237682
ENSDARG00000097285	si:ch211-147g22.5	-1.58882	5e-05	0.000202326
ENSDARG00000096908	si:ch73-185c24.2	-1.58852	5e-05	0.000202326
ENSDARG00000092071	si:ch211-117n7.6	-1.58849	5e-05	0.000202326
ENSDARG00000055229	ncs1a	-1.58808	0.00695	0.0189259
ENSDARG00000101437	fsbp	-1.58795	0.00255	0.00770704
ENSDARG00000096667	hemgn	-1.58568	0.0001	0.000389206
ENSDARG00000061641	ankrd34bb	-1.58336	0.00795	0.0212805
ENSDARG00000004964	cyp4t8	-1.58054	5e-05	0.000202326
ENSDARG00000028731	stat4	-1.57956	5e-05	0.000202326
ENSDARG00000010384	lpar5a	-1.5792	0.0064	0.0175847
ENSDARG00000038918	drd1b	-1.57882	5e-05	0.000202326
ENSDARG00000071029	si:dkey-147f3.4	-1.57663	0.01465	0.0364561
ENSDARG00000092947	cyt1	-1.57643	5e-05	0.000202326
ENSDARG00000023272	tfap2d	-1.57629	0.00435	0.0125038
ENSDARG00000051940	ugt2a4	-1.57624	0.0001	0.000389206
ENSDARG00000099839	si:ch211-9d9.1	-1.57256	0.0119	0.0304009
ENSDARG00000043663	faub	-1.57233	5e-05	0.000202326
ENSDARG00000099873	zgc:163083	-1.57207	5e-05	0.000202326
ENSDARG00000045352	cst14a.2	-1.57148	5e-05	0.000202326
ENSDARG00000057392	lrrc31	-1.56693	0.00755	0.0203487
ENSDARG00000061819	wscd2	-1.56653	5e-05	0.000202326
ENSDARG00000102555	si:dkey-33i11.9	-1.56634	5e-05	0.000202326
ENSDARG00000057789	lyz	-1.56562	5e-05	0.000202326
ENSDARG00000100697	FQ323156.1	-1.5656	0.0001	0.000389206
ENSDARG00000102288	CABZ01056321.1	-1.56476	5e-05	0.000202326
ENSDARG00000063014	dbpa	-1.56439	5e-05	0.000202326
ENSDARG00000051730	slc7a10b	-1.56384	0.01475	0.0366721
ENSDARG00000111326	BX323820.1	-1.56333	5e-05	0.000202326
ENSDARG00000029866	slc6a14	-1.56156	5e-05	0.000202326
ENSDARG00000036456	anxa4	-1.56084	0.0026	0.00783943
ENSDARG00000004621	gpm6ab	-1.55995	0.00065	0.00222278
ENSDARG00000077799	egr4	-1.55901	5e-05	0.000202326
ENSDARG00000052775	opn3	-1.55858	5e-05	0.000202326
ENSDARG00000069301	tmem177	-1.55846	5e-05	0.000202326
ENSDARG00000074396	fscn2b	-1.55796	5e-05	0.000202326
ENSDARG00000057378	selenou1a	-1.55759	0.00025	0.000921966
ENSDARG00000040177	rgs16	-1.55469	5e-05	0.000202326
ENSDARG00000112889	rab38b	-1.5543	0.003	0.00892752
ENSDARG00000074221	zgc:172302	-1.55321	5e-05	0.000202326
ENSDARG00000009466	rgs9bp	-1.55307	5e-05	0.000202326
ENSDARG00000056950	epyc	-1.55289	5e-05	0.000202326
ENSDARG00000077489	lrfn2b	-1.55162	5e-05	0.000202326
ENSDARG00000045487	rps16	-1.55085	0.0012	0.00390772
ENSDARG00000114572	asb18	-1.54968	5e-05	0.000202326
ENSDARG00000053518	adhfe1	-1.54913	5e-05	0.000202326
ENSDARG00000098398	CABZ01079480.1	-1.54902	0.01315	0.0331982
ENSDARG00000101109	cldn15b	-1.54759	5e-05	0.000202326
ENSDARG00000057741	nr1h4	-1.54582	5e-05	0.000202326
ENSDARG00000099217	zgc:109982	-1.54544	5e-05	0.000202326
ENSDARG00000102550	CABZ01080371.1	-1.54507	5e-05	0.000202326
ENSDARG00000011113	chrna10a	-1.54459	0.0006	0.00206575
ENSDARG00000056087	ecrg4a	-1.5444	5e-05	0.000202326
ENSDARG00000068738	cox5b2	-1.54313	5e-05	0.000202326
ENSDARG00000058117	snap25b	-1.54215	5e-05	0.000202326
ENSDARG00000056587	cyp2r1	-1.54167	5e-05	0.000202326
ENSDARG00000056510	gstk1	-1.54112	0.0025	0.00757319
ENSDARG00000034424	atp1b2b	-1.53972	5e-05	0.000202326
ENSDARG00000029112	gem	-1.53879	5e-05	0.000202326
ENSDARG00000033735	ncf1	-1.53848	5e-05	0.000202326
ENSDARG00000053973	fetub	-1.53665	5e-05	0.000202326
ENSDARG00000102398	cnn1b	-1.5365	5e-05	0.000202326
ENSDARG00000113254	CABZ01070469.1	-1.53643	5e-05	0.000202326
ENSDARG00000024195	znf395b	-1.53505	5e-05	0.000202326
ENSDARG00000013240	zgc:172271	-1.53391	5e-05	0.000202326
ENSDARG00000098096	slc12a1	-1.53361	5e-05	0.000202326
ENSDARG00000039535	dapp1	-1.53312	0.01735	0.0422385
ENSDARG00000045560	mybpc1	-1.53278	0.00125	0.00405725
ENSDARG00000052030	akr1a1b	-1.53236	5e-05	0.000202326
ENSDARG00000067701	myoz3a	-1.53208	5e-05	0.000202326
ENSDARG00000035882	rida	-1.53118	5e-05	0.000202326
ENSDARG00000036186	mbpa	-1.53107	5e-05	0.000202326
ENSDARG00000044047	slc18b1	-1.5268	0.0001	0.000389206
ENSDARG00000060889	mettl7a	-1.52614	5e-05	0.000202326
ENSDARG00000077291	rps2	-1.52544	0.01745	0.0424633
ENSDARG00000076055	rpgrip1	-1.52528	5e-05	0.000202326
ENSDARG00000059815	oaz2b	-1.52475	0.0002	0.000749791
ENSDARG00000033871	derl3	-1.52447	5e-05	0.000202326
ENSDARG00000093044	si:ch211-161h7.5	-1.52393	0.0001	0.000389206
ENSDARG00000075067	aipl1	-1.52328	5e-05	0.000202326
ENSDARG00000089255	BX088562.1	-1.52312	0.0056	0.0156319
ENSDARG00000095002	si:rp71-17i16.4	-1.51923	5e-05	0.000202326
ENSDARG00000035891	acana	-1.51845	5e-05	0.000202326
ENSDARG00000012499	per1b	-1.51839	5e-05	0.000202326
ENSDARG00000094975	si:ch211-214p16.2	-1.51785	5e-05	0.000202326
ENSDARG00000102725	CABZ01081909.1	-1.51555	5e-05	0.000202326
ENSDARG00000042956	cyp2ad6	-1.51546	0.0016	0.00506743
ENSDARG00000019881	bsg	-1.51348	5e-05	0.000202326
ENSDARG00000052575	arl13a	-1.51186	5e-05	0.000202326
ENSDARG00000011553	atp5pb	-1.51021	5e-05	0.000202326
ENSDARG00000069478	slc13a3	-1.51001	5e-05	0.000202326
ENSDARG00000021389	jag2b	-1.50952	5e-05	0.000202326
ENSDARG00000077410	myo9b	-1.50921	5e-05	0.000202326
ENSDARG00000074441	gp1bb	-1.50902	0.00255	0.00770704
ENSDARG00000045760	prmt8b	-1.5055	5e-05	0.000202326
ENSDARG00000053558	rtkn2a	-1.50513	5e-05	0.000202326
ENSDARG00000101826	zwi	-1.50498	0.00195	0.00604187
ENSDARG00000039272	pls1	-1.50486	5e-05	0.000202326
ENSDARG00000075948	slco4a1	-1.50478	5e-05	0.000202326
ENSDARG00000056167	hspe1	-1.50255	5e-05	0.000202326
ENSDARG00000079946	sqlea	-1.49698	5e-05	0.000202326
ENSDARG00000038669	gbp2	-1.49626	5e-05	0.000202326
ENSDARG00000096661	si:ch211-286b5.5	-1.49192	5e-05	0.000202326
ENSDARG00000022560	clcnk	-1.49131	5e-05	0.000202326
ENSDARG00000010423	npsn	-1.48881	5e-05	0.000202326
ENSDARG00000109678	dap1b	-1.48768	5e-05	0.000202326
ENSDARG00000101146	CR293511.1	-1.48654	5e-05	0.000202326
ENSDARG00000074285	si:ch73-335m24.2	-1.48452	5e-05	0.000202326
ENSDARG00000005397	trim3b	-1.48348	0.0021	0.00646347
ENSDARG00000045408	tagln	-1.48296	5e-05	0.000202326
ENSDARG00000010244	rpl22l1	-1.48207	5e-05	0.000202326
ENSDARG00000073766	tnni1d	-1.48141	5e-05	0.000202326
ENSDARG00000019060	snx12	-1.48106	5e-05	0.000202326
ENSDARG00000092337	CU467861.1	-1.48095	5e-05	0.000202326
ENSDARG00000069833	rhbdl2	-1.47973	5e-05	0.000202326
ENSDARG00000105060	rdh8b	-1.4796	5e-05	0.000202326
ENSDARG00000016598	ckmt1	-1.47896	5e-05	0.000202326
ENSDARG00000100865	si:dkey-269o24.1	-1.47702	5e-05	0.000202326
ENSDARG00000068478	gpx4a	-1.47693	5e-05	0.000202326
ENSDARG00000036832	cyt1l	-1.47652	5e-05	0.000202326
ENSDARG00000003219	bin2a	-1.47566	0.01055	0.0273308
ENSDARG00000042899	si:ch211-163l21.8	-1.47564	0.0037	0.010788
ENSDARG00000053424	myl2b	-1.47419	5e-05	0.000202326
ENSDARG00000087456	NDUFB1	-1.47159	0.0006	0.00206575
ENSDARG00000113257	FO704821.1	-1.46993	0.0007	0.00237682
ENSDARG00000093480	pamr1	-1.46749	0.0043	0.0123754
ENSDARG00000036344	calb2b	-1.4673	5e-05	0.000202326
ENSDARG00000019302	mid1ip1b	-1.46723	5e-05	0.000202326
ENSDARG00000004187	zgc:122979	-1.46684	5e-05	0.000202326
ENSDARG00000069630	tat	-1.46542	5e-05	0.000202326
ENSDARG00000042946	hook1	-1.46253	5e-05	0.000202326
ENSDARG00000002523	hsdl2	-1.46152	5e-05	0.000202326
ENSDARG00000063573	vps41	-1.4607	5e-05	0.000202326
ENSDARG00000037425	s100a10a	-1.45988	5e-05	0.000202326
ENSDARG00000102744	mgst3a	-1.45872	5e-05	0.000202326
ENSDARG00000100086	adipoqb	-1.45827	0.0169	0.0412367
ENSDARG00000044129	si:ch211-214p16.1	-1.45572	0.00025	0.000921966
ENSDARG00000004869	penka	-1.45558	5e-05	0.000202326
ENSDARG00000100075	abcg2a	-1.45516	0.00365	0.0106567
ENSDARG00000074697	npdc1a	-1.45335	5e-05	0.000202326
ENSDARG00000014727	acox1	-1.45271	5e-05	0.000202326
ENSDARG00000108006	CU693481.1	-1.4521	5e-05	0.000202326
ENSDARG00000067848	nmrk2	-1.45064	5e-05	0.000202326
ENSDARG00000076487	haao	-1.4495	0.0001	0.000389206
ENSDARG00000007421	ftcd	-1.4493	5e-05	0.000202326
ENSDARG00000116259	chia.6	-1.44919	5e-05	0.000202326
ENSDARG00000067711	parvg	-1.44836	5e-05	0.000202326
ENSDARG00000068431	si:ch211-195h23.3	-1.44801	5e-05	0.000202326
ENSDARG00000075666	tsc22d3	-1.44784	5e-05	0.000202326
ENSDARG00000028485	cabp5b	-1.44716	0.0001	0.000389206
ENSDARG00000056178	dpt	-1.44639	0.00025	0.000921966
ENSDARG00000057206	nmt1b	-1.44633	5e-05	0.000202326
ENSDARG00000105061	si:ch73-261i21.5	-1.44622	5e-05	0.000202326
ENSDARG00000024299	c1qtnf4	-1.44418	0.00705	0.0191682
ENSDARG00000055014	si:dkey-33m11.8	-1.4438	5e-05	0.000202326
ENSDARG00000026406	anxa5a	-1.44352	5e-05	0.000202326
ENSDARG00000023759	zgc:73226	-1.44197	5e-05	0.000202326
ENSDARG00000078417	plxdc1	-1.44115	0.00035	0.00125857
ENSDARG00000029356	mboat1	-1.4403	0.02095	0.0497368
ENSDARG00000079188	nxph2b	-1.44003	5e-05	0.000202326
ENSDARG00000086658	crygm2d21	-1.43957	5e-05	0.000202326
ENSDARG00000055158	prox1a	-1.4385	5e-05	0.000202326
ENSDARG00000058893	nhej1	-1.43811	0.00205	0.00632426
ENSDARG00000096712	si:dkey-193p11.2	-1.43775	5e-05	0.000202326
ENSDARG00000099730	pkma	-1.43711	5e-05	0.000202326
ENSDARG00000092077	si:dkey-147f3.4	-1.43709	5e-05	0.000202326
ENSDARG00000015460	racgap1	-1.43605	5e-05	0.000202326
ENSDARG00000037159	oprd1b	-1.43371	5e-05	0.000202326
ENSDARG00000022509	cox4i2	-1.4334	5e-05	0.000202326
ENSDARG00000026400	rad51d	-1.43219	5e-05	0.000202326
ENSDARG00000109276	CABZ01068367.1	-1.43219	5e-05	0.000202326
ENSDARG00000104756	CDHR1 (1 of many)	-1.43192	5e-05	0.000202326
ENSDARG00000112419	si:ch211-62a1.3	-1.43038	5e-05	0.000202326
ENSDARG00000095142	si:ch211-208h16.4	-1.42887	5e-05	0.000202326
ENSDARG00000099336	mvda	-1.42884	0.0001	0.000389206
ENSDARG00000003697	slc5a8l	-1.42826	5e-05	0.000202326
ENSDARG00000021859	erap1b	-1.42795	0.0061	0.016877
ENSDARG00000104023	mag	-1.42773	0.00035	0.00125857
ENSDARG00000054543	samsn1a	-1.4269	5e-05	0.000202326
ENSDARG00000036832	cyt1l	-1.42643	5e-05	0.000202326
ENSDARG00000089838	si:dkey-262k9.4	-1.42634	5e-05	0.000202326
ENSDARG00000001818	c3b.2	-1.42545	5e-05	0.000202326
ENSDARG00000038518	snap29	-1.42521	5e-05	0.000202326
ENSDARG00000026098	si:dkey-13a21.4	-1.42385	0.019	0.0457156
ENSDARG00000030463	tppp3	-1.42277	5e-05	0.000202326
ENSDARG00000055377	gnb5b	-1.42081	5e-05	0.000202326
ENSDARG00000069407	zgc:194990	-1.41958	5e-05	0.000202326
ENSDARG00000061810	mbd3b	-1.41216	0.01915	0.0459772
ENSDARG00000108475	otos	-1.41122	5e-05	0.000202326
ENSDARG00000094012	si:dkey-192g7.3	-1.41108	0.0001	0.000389206
ENSDARG00000040198	fstl5	-1.41042	0.0094	0.0246615
ENSDARG00000102690	rims2b	-1.4085	5e-05	0.000202326
ENSDARG00000093569	bckdhbl	-1.40807	5e-05	0.000202326
ENSDARG00000044062	ctbp2a	-1.40772	5e-05	0.000202326
ENSDARG00000098490	CABZ01118270.1	-1.40618	0.01065	0.0275591
ENSDARG00000068264	grhpra	-1.40529	5e-05	0.000202326
ENSDARG00000016480	slc17a7a	-1.40489	5e-05	0.000202326
ENSDARG00000023820	faxdc2	-1.404	5e-05	0.000202326
ENSDARG00000104380	si:dkey-238k10.2	-1.40398	5e-05	0.000202326
ENSDARG00000074528	unm_sa821	-1.40376	5e-05	0.000202326
ENSDARG00000044280	opn1mw2	-1.40289	5e-05	0.000202326
ENSDARG00000056080	si:dkey-191g9.5	-1.40147	5e-05	0.000202326
ENSDARG00000036106	rgs18	-1.40101	0.00015	0.000572051
ENSDARG00000105182	ntan1	-1.40093	5e-05	0.000202326
ENSDARG00000012138	sgce	-1.39963	5e-05	0.000202326
ENSDARG00000054942	lgals2a	-1.39894	5e-05	0.000202326
ENSDARG00000059794	kdm6al	-1.39878	0.01135	0.0291779
ENSDARG00000018856	dclk1a	-1.39666	0.0007	0.00237682
ENSDARG00000102473	zgc:171673	-1.39563	5e-05	0.000202326
ENSDARG00000102981	cyp2k16	-1.39545	5e-05	0.000202326
ENSDARG00000069100	aldh9a1a.1	-1.39499	5e-05	0.000202326
ENSDARG00000030750	gabrr3b	-1.39348	0.0017	0.00534884
ENSDARG00000104458	rnasekb	-1.39311	5e-05	0.000202326
ENSDARG00000098747	MYH6 (1 of many)	-1.39227	5e-05	0.000202326
ENSDARG00000056203	si:ch211-201h21.5	-1.39181	5e-05	0.000202326
ENSDARG00000018266	mthfd1a	-1.3914	5e-05	0.000202326
ENSDARG00000099117	si:dkey-33i11.4	-1.3912	5e-05	0.000202326
ENSDARG00000040255	ephx2	-1.39113	5e-05	0.000202326
ENSDARG00000096942	BX957258.1	-1.39026	0.0046	0.0131329
ENSDARG00000006220	ugt1a2	-1.3896	5e-05	0.000202326
ENSDARG00000036846	anks4b	-1.38773	5e-05	0.000202326
ENSDARG00000076820	xkr8.2	-1.38759	0.00035	0.00125857
ENSDARG00000099111	zgc:175280	-1.38724	5e-05	0.000202326
ENSDARG00000093677	si:ch211-56a11.2	-1.38708	5e-05	0.000202326
ENSDARG00000096222	si:ch211-245n8.4	-1.38587	5e-05	0.000202326
ENSDARG00000093193	chia.6	-1.38572	5e-05	0.000202326
ENSDARG00000111106	arl3l1	-1.38533	5e-05	0.000202326
ENSDARG00000042656	nrn1b	-1.3828	0.0075	0.0202238
ENSDARG00000104682	tpm2	-1.38229	5e-05	0.000202326
ENSDARG00000104702	cat	-1.3817	5e-05	0.000202326
ENSDARG00000092387	zgc:193742	-1.37807	5e-05	0.000202326
ENSDARG00000093608	ccl34b.1	-1.37763	0.0004	0.00142475
ENSDARG00000055014	si:dkey-33m11.8	-1.37758	0.00275	0.00823285
ENSDARG00000009142	ppp1r13bb	-1.37649	0.0003	0.00109089
ENSDARG00000097211	CR381647.1	-1.37632	0.00195	0.00604187
ENSDARG00000017111	fam8a1a	-1.37623	5e-05	0.000202326
ENSDARG00000070780	rln3a	-1.3756	0.00945	0.024774
ENSDARG00000100498	CABZ01079251.1	-1.37374	0.00725	0.0196295
ENSDARG00000090778	ttll1	-1.37275	0.00075	0.00253208
ENSDARG00000078322	col12a1a	-1.37252	0.00105	0.00345564
ENSDARG00000035056	fgf13a	-1.37219	0.0079	0.0211589
ENSDARG00000103736	gramd2aa	-1.37215	5e-05	0.000202326
ENSDARG00000068726	masp1	-1.37152	0.00805	0.0215151
ENSDARG00000093608	ccl34b.1	-1.37044	0.00055	0.00190943
ENSDARG00000104049	crebl2	-1.36879	5e-05	0.000202326
ENSDARG00000026350	wasb	-1.36844	5e-05	0.000202326
ENSDARG00000104023	mag	-1.36753	5e-05	0.000202326
ENSDARG00000071251	ppp1r18	-1.36728	5e-05	0.000202326
ENSDARG00000103259	opn4xb	-1.36698	0.0049	0.0138755
ENSDARG00000059682	slc43a3a	-1.36684	0.00325	0.00959964
ENSDARG00000039211	zgc:77439	-1.36571	0.0077	0.0207029
ENSDARG00000068438	gucd1	-1.36493	5e-05	0.000202326
ENSDARG00000099315	nsdhl	-1.36424	5e-05	0.000202326
ENSDARG00000103991	sec14l1	-1.36366	5e-05	0.000202326
ENSDARG00000057571	pgam2	-1.36349	0.01585	0.0390236
ENSDARG00000095464	gstt2	-1.36144	5e-05	0.000202326
ENSDARG00000001771	otol1a	-1.3605	0.00865	0.0229141
ENSDARG00000098645	rgn	-1.35978	5e-05	0.000202326
ENSDARG00000025403	ftr83	-1.35869	0.00035	0.00125857
ENSDARG00000092976	si:ch211-127i16.2	-1.35854	0.0006	0.00206575
ENSDARG00000095831	si:ch211-175f12.2	-1.3579	5e-05	0.000202326
ENSDARG00000006220	ugt1a2	-1.35777	0.008	0.0213958
ENSDARG00000040252	atp1a1a.5	-1.35693	5e-05	0.000202326
ENSDARG00000089149	gpx2	-1.35655	5e-05	0.000202326
ENSDARG00000024278	adh8b	-1.35603	5e-05	0.000202326
ENSDARG00000045669	si:dkey-39a18.1	-1.35588	5e-05	0.000202326
ENSDARG00000025595	agmo	-1.35576	5e-05	0.000202326
ENSDARG00000002369	UBB	-1.35508	5e-05	0.000202326
ENSDARG00000009196	anxa3a	-1.35452	5e-05	0.000202326
ENSDARG00000074760	ttc7a	-1.35385	5e-05	0.000202326
ENSDARG00000036584	st8sia5	-1.35331	0.00045	0.00158942
ENSDARG00000098249	asmt	-1.35325	5e-05	0.000202326
ENSDARG00000017446	camk1db	-1.35312	5e-05	0.000202326
ENSDARG00000045606	alkbh3	-1.35296	0.00265	0.00797033
ENSDARG00000020866	apoa4b.2	-1.34962	5e-05	0.000202326
ENSDARG00000099281	si:dkey-112e7.2	-1.34912	5e-05	0.000202326
ENSDARG00000114760	asip2b	-1.34901	5e-05	0.000202326
ENSDARG00000102967	CT573282.1	-1.34871	0.0079	0.0211589
ENSDARG00000075730	dnph1	-1.34862	5e-05	0.000202326
ENSDARG00000063310	oxr1b	-1.34754	5e-05	0.000202326
ENSDARG00000104372	gnb1b	-1.34726	5e-05	0.000202326
ENSDARG00000071007	pcgf5a	-1.347	0.005	0.0141357
ENSDARG00000057169	abca4a	-1.34591	5e-05	0.000202326
ENSDARG00000038845	ldhd	-1.34452	5e-05	0.000202326
ENSDARG00000045411	acad11	-1.34402	5e-05	0.000202326
ENSDARG00000014962	ppp3cca	-1.34389	0.0022	0.00674069
ENSDARG00000101495	ugt5b2	-1.3429	5e-05	0.000202326
ENSDARG00000071377	hsd11b1la	-1.34118	5e-05	0.000202326
ENSDARG00000113977	zgc:194125	-1.3405	5e-05	0.000202326
ENSDARG00000105079	BX649411.2	-1.3389	0.0076	0.0204617
ENSDARG00000036875	rps12	-1.33775	5e-05	0.000202326
ENSDARG00000053858	crip1	-1.33758	5e-05	0.000202326
ENSDARG00000056045	si:ch73-139e5.4	-1.33741	5e-05	0.000202326
ENSDARG00000012632	zgc:92749	-1.33662	5e-05	0.000202326
ENSDARG00000042018	fhl2a	-1.33627	5e-05	0.000202326
ENSDARG00000001976	fkbp16	-1.33483	5e-05	0.000202326
ENSDARG00000054916	eif4ebp3	-1.33236	5e-05	0.000202326
ENSDARG00000098909	SHC3	-1.33204	0.00035	0.00125857
ENSDARG00000100406	zgc:112265	-1.33166	5e-05	0.000202326
ENSDARG00000007863	tra2a	-1.33137	0.0152	0.0376396
ENSDARG00000105068	SMIM22	-1.33128	5e-05	0.000202326
ENSDARG00000032816	tm7sf2	-1.33028	5e-05	0.000202326
ENSDARG00000032098	c8g	-1.32951	5e-05	0.000202326
ENSDARG00000103844	si:ch211-266c8.1	-1.32951	0.00455	0.0130128
ENSDARG00000078311	dcaf6	-1.32893	0.01615	0.0396465
ENSDARG00000012504	rlbp1a	-1.32839	5e-05	0.000202326
ENSDARG00000114577	si:dkey-159n16.2	-1.32719	5e-05	0.000202326
ENSDARG00000026796	grm1a	-1.32708	5e-05	0.000202326
ENSDARG00000095400	si:ch73-52f15.5	-1.32597	0.0001	0.000389206
ENSDARG00000012137	cyp46a1.1	-1.3248	5e-05	0.000202326
ENSDARG00000088140	hsd17b7	-1.32308	5e-05	0.000202326
ENSDARG00000056084	igsf21b	-1.32255	5e-05	0.000202326
ENSDARG00000016319	c9	-1.32219	0.00205	0.00632426
ENSDARG00000086756	RGS9BP	-1.32146	5e-05	0.000202326
ENSDARG00000042010	pklr	-1.32027	5e-05	0.000202326
ENSDARG00000036830	krt91	-1.31931	5e-05	0.000202326
ENSDARG00000046091	si:ch211-283g2.1	-1.31929	0.0006	0.00206575
ENSDARG00000095192	BX957317.1	-1.31775	5e-05	0.000202326
ENSDARG00000011175	atp6v1d	-1.31718	5e-05	0.000202326
ENSDARG00000069089	agrp	-1.31688	0.0001	0.000389206
ENSDARG00000056726	mettl7a	-1.31553	0.00775	0.0208213
ENSDARG00000105301	sox8a	-1.31516	5e-05	0.000202326
ENSDARG00000061580	kctd7	-1.31331	5e-05	0.000202326
ENSDARG00000068434	h3f3b.1	-1.31323	5e-05	0.000202326
ENSDARG00000036773	s100s	-1.313	5e-05	0.000202326
ENSDARG00000037954	tnnt1	-1.31293	5e-05	0.000202326
ENSDARG00000004396	b3gnt5b	-1.31019	5e-05	0.000202326
ENSDARG00000036237	slc27a2a	-1.31013	5e-05	0.000202326
ENSDARG00000078247	vip	-1.30962	5e-05	0.000202326
ENSDARG00000092204	ms4a17a.5	-1.30935	5e-05	0.000202326
ENSDARG00000039980	ppt1	-1.30812	0.0001	0.000389206
ENSDARG00000025504	gucy2f	-1.30776	0.00075	0.00253208
ENSDARG00000071005	ppp1r3ca	-1.30724	5e-05	0.000202326
ENSDARG00000103298	ephx5	-1.30673	5e-05	0.000202326
ENSDARG00000057378	selenou1a	-1.30563	5e-05	0.000202326
ENSDARG00000099106	afmid	-1.30534	5e-05	0.000202326
ENSDARG00000074947	calhm5.1	-1.30506	5e-05	0.000202326
ENSDARG00000102129	crygn1	-1.30484	5e-05	0.000202326
ENSDARG00000109310	im:7150988	-1.3048	5e-05	0.000202326
ENSDARG00000025436	msrb1a	-1.30441	5e-05	0.000202326
ENSDARG00000077096	fndc7a	-1.3037	0.0032	0.00946199
ENSDARG00000101736	CABZ01113816.1	-1.30204	5e-05	0.000202326
ENSDARG00000022183	gsto1	-1.30172	5e-05	0.000202326
ENSDARG00000069632	emp1	-1.30088	0.00475	0.0135085
ENSDARG00000044276	spp1	-1.29851	5e-05	0.000202326
ENSDARG00000070584	clic5b	-1.29769	5e-05	0.000202326
ENSDARG00000036636	ebpl	-1.29769	5e-05	0.000202326
ENSDARG00000078527	lingo4b	-1.29673	0.00145	0.00463614
ENSDARG00000038414	b3galt6	-1.29592	5e-05	0.000202326
ENSDARG00000069031	plac8l1	-1.29578	0.00075	0.00253208
ENSDARG00000059044	epm2a	-1.29563	0.0191	0.0458928
ENSDARG00000014233	sept8b	-1.29393	5e-05	0.000202326
ENSDARG00000045139	ca7	-1.29386	5e-05	0.000202326
ENSDARG00000095347	si:dkeyp-72h1.1	-1.29252	5e-05	0.000202326
ENSDARG00000098164	si:ch211-106m9.1	-1.2916	5e-05	0.000202326
ENSDARG00000075161	defbl1	-1.29133	5e-05	0.000202326
ENSDARG00000101062	fdft1	-1.29123	5e-05	0.000202326
ENSDARG00000020102	kctd16b	-1.29098	0.00105	0.00345564
ENSDARG00000069425	hsbp1a	-1.29076	0.0048	0.0136354
ENSDARG00000070830	zgc:136858	-1.2896	5e-05	0.000202326
ENSDARG00000006220	ugt1a2	-1.28885	5e-05	0.000202326
ENSDARG00000099546	kynu	-1.28797	5e-05	0.000202326
ENSDARG00000071103	si:dkey-222p3.1	-1.28766	0.0059	0.016366
ENSDARG00000030006	slc6a7	-1.28701	5e-05	0.000202326
ENSDARG00000074600	gpr78a	-1.28652	0.00235	0.00715931
ENSDARG00000099344	zgc:92162	-1.28614	0.001	0.00330241
ENSDARG00000037144	cpb2	-1.28543	5e-05	0.000202326
ENSDARG00000100361	znf1174	-1.28524	0.0071	0.0192853
ENSDARG00000100694	tnnt2b	-1.28364	0.0001	0.000389206
ENSDARG00000101606	rims2a	-1.28347	5e-05	0.000202326
ENSDARG00000038891	AL954146.1	-1.28222	0.0007	0.00237682
ENSDARG00000053383	rprma	-1.2818	5e-05	0.000202326
ENSDARG00000075629	si:dkey-197i20.6	-1.2818	5e-05	0.000202326
ENSDARG00000079111	actc1c	-1.28073	5e-05	0.000202326
ENSDARG00000032849	ndrg1a	-1.28052	5e-05	0.000202326
ENSDARG00000101363	ano2	-1.27924	0.00015	0.000572051
ENSDARG00000045586	zgc:172145	-1.27868	5e-05	0.000202326
ENSDARG00000015657	zgc:77112	-1.27773	5e-05	0.000202326
ENSDARG00000043729	plac8.1	-1.27741	0.0019	0.00591262
ENSDARG00000008788	camk1gb	-1.2763	5e-05	0.000202326
ENSDARG00000103130	BX571960.1	-1.27602	0.0007	0.00237682
ENSDARG00000057568	nefla	-1.27529	0.00985	0.025704
ENSDARG00000094730	acbd7	-1.27503	5e-05	0.000202326
ENSDARG00000037000	fkbp11	-1.27388	5e-05	0.000202326
ENSDARG00000034862	f7	-1.27326	5e-05	0.000202326
ENSDARG00000057853	atp6v0ca	-1.27324	5e-05	0.000202326
ENSDARG00000005565	entpd8	-1.27238	5e-05	0.000202326
ENSDARG00000069095	gls2a	-1.27157	0.00055	0.00190943
ENSDARG00000045147	tmem184ba	-1.27142	5e-05	0.000202326
ENSDARG00000017882	rdh1	-1.27105	5e-05	0.000202326
ENSDARG00000096756	si:ch211-196c10.13	-1.27067	5e-05	0.000202326
ENSDARG00000041595	ces3	-1.27065	5e-05	0.000202326
ENSDARG00000012504	rlbp1a	-1.26926	5e-05	0.000202326
ENSDARG00000024433	pvalb4	-1.26752	5e-05	0.000202326
ENSDARG00000093021	FAM163A	-1.26649	0.01265	0.0320843
ENSDARG00000053724	CR853299.1	-1.2654	5e-05	0.000202326
ENSDARG00000091101	fabp10b	-1.26396	0.0056	0.0156319
ENSDARG00000103285	si:dkey-167k11.5	-1.26379	0.00045	0.00158942
ENSDARG00000039302	terfa	-1.26373	0.0005	0.00174893
ENSDARG00000093089	tac3a	-1.26307	5e-05	0.000202326
ENSDARG00000059714	arsk	-1.26265	5e-05	0.000202326
ENSDARG00000063518	zgc:153913	-1.2617	5e-05	0.000202326
ENSDARG00000071139	zgc:64065	-1.26145	0.00015	0.000572051
ENSDARG00000004840	rassf1	-1.26134	5e-05	0.000202326
ENSDARG00000042124	si:dkey-4e7.3	-1.26089	5e-05	0.000202326
ENSDARG00000054186	ncs1b	-1.26071	5e-05	0.000202326
ENSDARG00000105744	ptprr	-1.2603	0.0007	0.00237682
ENSDARG00000092898	si:ch211-157j23.3	-1.26016	0.01435	0.0357735
ENSDARG00000091627	si:dkey-271j15.3	-1.25827	5e-05	0.000202326
ENSDARG00000007753	cpne2	-1.25666	0.003	0.00892752
ENSDARG00000101243	CABZ01049825.1	-1.25649	5e-05	0.000202326
ENSDARG00000102557	ftr87	-1.25646	0.0013	0.00420239
ENSDARG00000091428	si:ch211-176g13.8	-1.25567	0.00015	0.000572051
ENSDARG00000059227	fabp1b.1	-1.25524	5e-05	0.000202326
ENSDARG00000045792	si:dkey-106n21.1	-1.25461	0.00025	0.000921966
ENSDARG00000045560	mybpc1	-1.25459	5e-05	0.000202326
ENSDARG00000078435	anapc13	-1.25312	0.0156	0.0384932
ENSDARG00000016598	ckmt1	-1.25228	5e-05	0.000202326
ENSDARG00000059903	hs3st3l	-1.25065	5e-05	0.000202326
ENSDARG00000092000	znf1020	-1.24943	0.0141	0.0352544
ENSDARG00000023181	pcp4l1	-1.24941	5e-05	0.000202326
ENSDARG00000036773	s100s	-1.24934	0.0053	0.0148961
ENSDARG00000027192	hcn3	-1.24918	0.0004	0.00142475
ENSDARG00000036481	tcn2	-1.24853	5e-05	0.000202326
ENSDARG00000011371	zgc:64106	-1.24732	5e-05	0.000202326
ENSDARG00000059818	kif5ab	-1.2461	0.00325	0.00959964
ENSDARG00000071579	urad	-1.24587	5e-05	0.000202326
ENSDARG00000030588	slc10a1	-1.24477	0.00035	0.00125857
ENSDARG00000036776	aldh8a1	-1.24462	5e-05	0.000202326
ENSDARG00000075676	fndc7b	-1.24378	0.0001	0.000389206
ENSDARG00000019128	tpm4b	-1.24346	0.0037	0.010788
ENSDARG00000062106	klf5b	-1.24295	0.00325	0.00959964
ENSDARG00000079542	stard13a	-1.24243	0.0002	0.000749791
ENSDARG00000080018	kif16bb	-1.24199	5e-05	0.000202326
ENSDARG00000078512	acaca	-1.24176	5e-05	0.000202326
ENSDARG00000070833	lin52	-1.24175	0.0102	0.026513
ENSDARG00000071250	tmem79a	-1.24121	0.00045	0.00158942
ENSDARG00000011257	enpp2	-1.24115	5e-05	0.000202326
ENSDARG00000009215	zgc:112437	-1.24092	5e-05	0.000202326
ENSDARG00000087224	si:ch73-380n15.2	-1.24088	5e-05	0.000202326
ENSDARG00000013855	slc12a3	-1.24075	5e-05	0.000202326
ENSDARG00000069265	matn3b	-1.24066	5e-05	0.000202326
ENSDARG00000042159	RFESD (1 of many)	-1.23962	0.00035	0.00125857
ENSDARG00000105362	faim2b	-1.23961	5e-05	0.000202326
ENSDARG00000101318	pcdh2ab9	-1.23953	5e-05	0.000202326
ENSDARG00000078674	hspb9	-1.23859	5e-05	0.000202326
ENSDARG00000056036	stxbp1b	-1.23837	5e-05	0.000202326
ENSDARG00000079687	rnf10	-1.23824	0.0008	0.00268493
ENSDARG00000068474	si:dkey-94e7.2	-1.23802	0.0019	0.00591262
ENSDARG00000023683	cacna1fb	-1.2371	5e-05	0.000202326
ENSDARG00000090560	mfap5	-1.23574	5e-05	0.000202326
ENSDARG00000078069	rrm2	-1.23427	5e-05	0.000202326
ENSDARG00000012981	osbpl7	-1.23168	5e-05	0.000202326
ENSDARG00000076959	si:ch211-38m6.6	-1.23112	5e-05	0.000202326
ENSDARG00000097372	si:ch211-139d20.3	-1.23067	0.0013	0.00420239
ENSDARG00000098986	znf1040	-1.22833	5e-05	0.000202326
ENSDARG00000007040	tmigd1	-1.22671	0.0049	0.0138755
ENSDARG00000006215	akr1b1	-1.22569	5e-05	0.000202326
ENSDARG00000021242	mvp	-1.22548	5e-05	0.000202326
ENSDARG00000006497	rtn1a	-1.22492	5e-05	0.000202326
ENSDARG00000097236	si:ch73-147o17.1	-1.22482	0.00165	0.00520682
ENSDARG00000041724	glipr2	-1.22397	0.00025	0.000921966
ENSDARG00000091058	tmem173	-1.22254	0.00035	0.00125857
ENSDARG00000101407	tgm1l4	-1.22097	5e-05	0.000202326
ENSDARG00000027807	frk	-1.22072	0.0116	0.0297218
ENSDARG00000096917	si:ch211-227m13.1	-1.21883	5e-05	0.000202326
ENSDARG00000008884	hprt1	-1.21839	5e-05	0.000202326
ENSDARG00000053487	osbp2	-1.21764	5e-05	0.000202326
ENSDARG00000104676	prkd2	-1.21673	5e-05	0.000202326
ENSDARG00000103614	pemt	-1.21672	0.00035	0.00125857
ENSDARG00000017532	kif25	-1.21635	5e-05	0.000202326
ENSDARG00000071029	si:dkey-147f3.4	-1.21597	0.00235	0.00715931
ENSDARG00000090472	ttll10	-1.21587	0.0022	0.00674069
ENSDARG00000005320	nipsnap1	-1.21569	5e-05	0.000202326
ENSDARG00000040741	kcnab1b	-1.21552	5e-05	0.000202326
ENSDARG00000057714	cmah	-1.2152	5e-05	0.000202326
ENSDARG00000114508	tmem101	-1.21467	5e-05	0.000202326
ENSDARG00000057477	lrrc28	-1.2146	5e-05	0.000202326
ENSDARG00000100946	si:ch211-212k18.9	-1.21436	5e-05	0.000202326
ENSDARG00000016649	akr7a3	-1.21292	5e-05	0.000202326
ENSDARG00000036144	tssc4	-1.21282	0.0029	0.00865584
ENSDARG00000069100	aldh9a1a.1	-1.21164	5e-05	0.000202326
ENSDARG00000042014	cyp11c1	-1.21158	5e-05	0.000202326
ENSDARG00000103484	si:ch211-215k15.5	-1.21138	5e-05	0.000202326
ENSDARG00000014875	abi2b	-1.21131	0.00995	0.0259309
ENSDARG00000095556	CR318588.4	-1.21111	5e-05	0.000202326
ENSDARG00000062379	slc35a4	-1.21024	0.01795	0.043471
ENSDARG00000056719	slc6a19b	-1.2095	5e-05	0.000202326
ENSDARG00000078520	zgc:113921	-1.20729	0.00255	0.00770704
ENSDARG00000098242	brcc3	-1.20726	0.00025	0.000921966
ENSDARG00000044935	hpdb	-1.206	5e-05	0.000202326
ENSDARG00000104581	tom1	-1.20497	0.00365	0.0106567
ENSDARG00000056218	tnika	-1.20452	0.00365	0.0106567
ENSDARG00000022698	lad1	-1.20439	5e-05	0.000202326
ENSDARG00000044278	synpr	-1.204	5e-05	0.000202326
ENSDARG00000017880	kcnip3b	-1.20357	0.0004	0.00142475
ENSDARG00000042112	dio1	-1.20332	5e-05	0.000202326
ENSDARG00000058147	dnajc5b	-1.20239	5e-05	0.000202326
ENSDARG00000089361	wu:fb59d01	-1.202	5e-05	0.000202326
ENSDARG00000101984	pde6gb	-1.20105	5e-05	0.000202326
ENSDARG00000052271	slc22a18	-1.19976	0.00275	0.00823285
ENSDARG00000012640	cideb	-1.19919	5e-05	0.000202326
ENSDARG00000060978	atp2a3	-1.19856	0.00625	0.0172389
ENSDARG00000016528	wdcp	-1.19836	5e-05	0.000202326
ENSDARG00000079543	dpys	-1.19744	5e-05	0.000202326
ENSDARG00000105154	creg1	-1.1967	5e-05	0.000202326
ENSDARG00000102554	zgc:112433	-1.19609	0.0002	0.000749791
ENSDARG00000052336	ociad2	-1.19405	5e-05	0.000202326
ENSDARG00000092856	si:ch211-210c8.7	-1.19392	0.00535	0.015023
ENSDARG00000095421	BX324123.2	-1.19364	5e-05	0.000202326
ENSDARG00000097691	pclaf	-1.19309	5e-05	0.000202326
ENSDARG00000098831	gcdhb	-1.1929	5e-05	0.000202326
ENSDARG00000103659	bco1l	-1.19266	0.001	0.00330241
ENSDARG00000052300	zgc:171489	-1.1923	0.00215	0.00660786
ENSDARG00000070037	rgs8	-1.19083	5e-05	0.000202326
ENSDARG00000020387	nipsnap3a	-1.18847	5e-05	0.000202326
ENSDARG00000019986	grhprb	-1.18846	5e-05	0.000202326
ENSDARG00000011573	abcb11a	-1.18743	0.0121	0.0308609
ENSDARG00000038541	ccr12a	-1.18678	0.00055	0.00190943
ENSDARG00000096888	serpinb1l4	-1.1861	0.0104	0.0269849
ENSDARG00000055965	klc3	-1.18545	5e-05	0.000202326
ENSDARG00000022261	pdzk1	-1.18485	5e-05	0.000202326
ENSDARG00000041257	smtnl1	-1.18431	0.001	0.00330241
ENSDARG00000099645	zgc:153184	-1.18413	5e-05	0.000202326
ENSDARG00000038941	ppp1r1c	-1.18397	5e-05	0.000202326
ENSDARG00000013787	gucy1a1	-1.18389	5e-05	0.000202326
ENSDARG00000003641	tfg	-1.18374	0.00295	0.00879
ENSDARG00000038667	fggy	-1.18365	5e-05	0.000202326
ENSDARG00000078781	si:ch211-161c3.6	-1.1833	5e-05	0.000202326
ENSDARG00000003934	nxnl2	-1.18318	5e-05	0.000202326
ENSDARG00000052782	glrba	-1.18306	5e-05	0.000202326
ENSDARG00000059311	dpysl5b	-1.18271	5e-05	0.000202326
ENSDARG00000103261	CABZ01038699.1	-1.17955	5e-05	0.000202326
ENSDARG00000089715	si:cabz01054394.7	-1.17948	0.01915	0.0459772
ENSDARG00000030155	ssbp3b	-1.17941	0.01565	0.0385995
ENSDARG00000096242	si:ch211-76l23.4	-1.17923	5e-05	0.000202326
ENSDARG00000045580	lum	-1.17825	5e-05	0.000202326
ENSDARG00000035175	schip1	-1.17722	5e-05	0.000202326
ENSDARG00000095453	si:rp71-17i16.6	-1.17693	0.00965	0.0252318
ENSDARG00000016074	cryz	-1.17672	5e-05	0.000202326
ENSDARG00000045051	slc16a3	-1.17643	0.0001	0.000389206
ENSDARG00000060085	kcnq3	-1.1764	0.00365	0.0106567
ENSDARG00000040257	slc38a11	-1.17563	0.01155	0.0296128
ENSDARG00000056162	nr2c2ap	-1.17553	5e-05	0.000202326
ENSDARG00000102793	slc16a6a	-1.17528	5e-05	0.000202326
ENSDARG00000016835	tcirg1a	-1.17478	0.00035	0.00125857
ENSDARG00000075397	cipca	-1.17352	0.0006	0.00206575
ENSDARG00000008637	mttp	-1.17329	5e-05	0.000202326
ENSDARG00000020944	ezra	-1.1729	5e-05	0.000202326
ENSDARG00000045803	mfge8b	-1.17252	0.01075	0.0277843
ENSDARG00000041068	got2a	-1.17201	5e-05	0.000202326
ENSDARG00000013371	isoc2	-1.17181	5e-05	0.000202326
ENSDARG00000101826	zwi	-1.17152	5e-05	0.000202326
ENSDARG00000039436	il13ra2	-1.17141	5e-05	0.000202326
ENSDARG00000104031	mrpl33	-1.17125	5e-05	0.000202326
ENSDARG00000101901	zgc:193711	-1.17113	5e-05	0.000202326
ENSDARG00000017884	bgna	-1.17036	5e-05	0.000202326
ENSDARG00000075264	FAM124A	-1.16955	5e-05	0.000202326
ENSDARG00000097239	si:ch73-31d8.2	-1.16935	5e-05	0.000202326
ENSDARG00000031150	gba3	-1.16895	0.0001	0.000389206
ENSDARG00000101697	si:dkey-30e9.7	-1.16852	0.00045	0.00158942
ENSDARG00000100000	CR352226.5	-1.16849	0.0001	0.000389206
ENSDARG00000042221	mthfd1l	-1.1683	5e-05	0.000202326
ENSDARG00000076499	usp53b	-1.16829	0.01005	0.0261573
ENSDARG00000026759	ldlrb	-1.16824	5e-05	0.000202326
ENSDARG00000094422	si:dkey-12l12.1	-1.1678	5e-05	0.000202326
ENSDARG00000016730	rfxank	-1.16691	0.013	0.0328642
ENSDARG00000073923	adck2	-1.16639	5e-05	0.000202326
ENSDARG00000039820	mea1	-1.16626	0.0003	0.00109089
ENSDARG00000045447	slc35g2b	-1.16556	5e-05	0.000202326
ENSDARG00000053365	rpl31	-1.16542	5e-05	0.000202326
ENSDARG00000060112	sybu	-1.16508	5e-05	0.000202326
ENSDARG00000012987	gpia	-1.16498	5e-05	0.000202326
ENSDARG00000004296	ambp	-1.1649	5e-05	0.000202326
ENSDARG00000055926	foxi3a	-1.16475	5e-05	0.000202326
ENSDARG00000032369	btbd6b	-1.16398	0.00205	0.00632426
ENSDARG00000053241	sts	-1.1633	5e-05	0.000202326
ENSDARG00000098017	pet100	-1.16317	5e-05	0.000202326
ENSDARG00000074601	cbln2a	-1.16174	0.0129	0.0326381
ENSDARG00000035633	tctn2	-1.1614	0.00495	0.0140057
ENSDARG00000002230	sypb	-1.16114	5e-05	0.000202326
ENSDARG00000111240	dhrs13a.2	-1.161	5e-05	0.000202326
ENSDARG00000011066	glra3	-1.15936	5e-05	0.000202326
ENSDARG00000004262	cyp46a1.2	-1.15914	0.00775	0.0208213
ENSDARG00000056831	gng2	-1.15906	5e-05	0.000202326
ENSDARG00000008494	myl6	-1.15871	5e-05	0.000202326
ENSDARG00000077850	lgals3a	-1.15854	0.00465	0.013258
ENSDARG00000075622	zgc:174938	-1.15796	5e-05	0.000202326
ENSDARG00000069548	zgc:162780	-1.15646	5e-05	0.000202326
ENSDARG00000042854	ephx1	-1.15567	5e-05	0.000202326
ENSDARG00000008457	faah2a	-1.15443	5e-05	0.000202326
ENSDARG00000015989	zdhhc16b	-1.15443	0.0152	0.0376396
ENSDARG00000105271	2024-09-04	-1.15422	5e-05	0.000202326
ENSDARG00000068716	cuedc1a	-1.15403	5e-05	0.000202326
ENSDARG00000004771	ankrd10b	-1.15387	0.00875	0.0231438
ENSDARG00000091232	kcnj1a.1	-1.15381	5e-05	0.000202326
ENSDARG00000027986	slc35d1b	-1.15349	5e-05	0.000202326
ENSDARG00000023082	krt1-19d	-1.1524	5e-05	0.000202326
ENSDARG00000075727	map1lc3cl	-1.15187	0.0075	0.0202238
ENSDARG00000045553	hsd17b2	-1.15162	5e-05	0.000202326
ENSDARG00000077456	si:ch211-113a14.12	-1.15162	0.0002	0.000749791
ENSDARG00000068637	si:ch211-281l24.3	-1.15136	5e-05	0.000202326
ENSDARG00000036109	mtx1b	-1.14989	5e-05	0.000202326
ENSDARG00000026017	xpnpep2	-1.14762	0.0005	0.00174893
ENSDARG00000019702	aldocb	-1.14728	5e-05	0.000202326
ENSDARG00000076495	vwc2	-1.14574	0.00025	0.000921966
ENSDARG00000097606	tmem82	-1.14478	5e-05	0.000202326
ENSDARG00000005841	tnni2a.2	-1.1446	5e-05	0.000202326
ENSDARG00000053130	pcp4a	-1.1441	5e-05	0.000202326
ENSDARG00000099903	si:ch211-193l2.10	-1.14378	5e-05	0.000202326
ENSDARG00000040705	glsb	-1.14343	0.01255	0.0318684
ENSDARG00000093452	BX511129.1	-1.14339	0.00685	0.0186828
ENSDARG00000015955	cldnc	-1.14293	5e-05	0.000202326
ENSDARG00000037894	ezh1	-1.14265	0.0011	0.00360443
ENSDARG00000041107	cftr	-1.14177	5e-05	0.000202326
ENSDARG00000104644	CABZ01085177.1	-1.1411	0.00025	0.000921966
ENSDARG00000035918	bzw2	-1.14067	5e-05	0.000202326
ENSDARG00000039502	eef1a1a	-1.14024	5e-05	0.000202326
ENSDARG00000041062	calb2a	-1.1399	5e-05	0.000202326
ENSDARG00000034453	unc119a	-1.13863	5e-05	0.000202326
ENSDARG00000019396	rergla	-1.13696	5e-05	0.000202326
ENSDARG00000019033	tmem59	-1.13687	5e-05	0.000202326
ENSDARG00000056156	npdc1b	-1.13592	5e-05	0.000202326
ENSDARG00000092124	cox14	-1.1355	5e-05	0.000202326
ENSDARG00000014031	abcc2	-1.13524	5e-05	0.000202326
ENSDARG00000003635	mogat3b	-1.13437	5e-05	0.000202326
ENSDARG00000073874	crygm2d6	-1.13258	5e-05	0.000202326
ENSDARG00000100313	pip5k1cb	-1.13252	5e-05	0.000202326
ENSDARG00000037747	fscn1b	-1.13238	5e-05	0.000202326
ENSDARG00000101367	si:ch73-193i22.1	-1.13206	5e-05	0.000202326
ENSDARG00000090352	CR855311.1	-1.13123	5e-05	0.000202326
ENSDARG00000100986	INHBC	-1.13079	0.00025	0.000921966
ENSDARG00000007247	ric8a	-1.1305	5e-05	0.000202326
ENSDARG00000099227	galnt13	-1.1299	5e-05	0.000202326
ENSDARG00000054272	caprin1b	-1.12984	5e-05	0.000202326
ENSDARG00000092985	CU499330.1	-1.1298	5e-05	0.000202326
ENSDARG00000097528	si:dkey-7j14.5	-1.12936	5e-05	0.000202326
ENSDARG00000020364	fbp1b	-1.12806	5e-05	0.000202326
ENSDARG00000030064	plekha1a	-1.12735	0.00905	0.0238602
ENSDARG00000099227	galnt13	-1.12581	5e-05	0.000202326
ENSDARG00000056732	her4.1	-1.12541	0.0001	0.000389206
ENSDARG00000102229	mapk8ip1a	-1.12451	0.0001	0.000389206
ENSDARG00000037528	si:ch211-191a24.4	-1.12235	5e-05	0.000202326
ENSDARG00000042839	dph6	-1.12219	5e-05	0.000202326
ENSDARG00000057691	srsf1a	-1.12158	5e-05	0.000202326
ENSDARG00000013477	gata1a	-1.12094	5e-05	0.000202326
ENSDARG00000005004	slc5a12	-1.1203	0.00035	0.00125857
ENSDARG00000113572	si:dkey-102c8.3	-1.11847	5e-05	0.000202326
ENSDARG00000012381	hsc70	-1.11775	5e-05	0.000202326
ENSDARG00000077139	col6a3	-1.11675	0.01055	0.0273308
ENSDARG00000103518	abhd8a	-1.11662	5e-05	0.000202326
ENSDARG00000093108	CT573344.1	-1.1164	0.0041	0.0118549
ENSDARG00000062688	gpnmb	-1.11594	5e-05	0.000202326
ENSDARG00000012747	rer1	-1.11472	0.00735	0.0198636
ENSDARG00000062087	nceh1b.1	-1.11447	5e-05	0.000202326
ENSDARG00000070846	dazap1	-1.11429	0.00945	0.024774
ENSDARG00000010420	ndrg1b	-1.11348	5e-05	0.000202326
ENSDARG00000032623	rcan3	-1.11249	5e-05	0.000202326
ENSDARG00000062132	cyp4v8	-1.11173	5e-05	0.000202326
ENSDARG00000077414	zgc:194312	-1.11154	0.0001	0.000389206
ENSDARG00000037073	si:dkey-60a16.1	-1.11144	5e-05	0.000202326
ENSDARG00000000068	slc9a3r1a	-1.11093	5e-05	0.000202326
ENSDARG00000002968	a1cf	-1.11063	5e-05	0.000202326
ENSDARG00000020746	gfi1aa	-1.11017	5e-05	0.000202326
ENSDARG00000010601	mtmr10	-1.10977	5e-05	0.000202326
ENSDARG00000044062	ctbp2a	-1.10881	0.0178	0.0431679
ENSDARG00000052057	pcolceb	-1.10808	5e-05	0.000202326
ENSDARG00000035458	atp2a1l	-1.10769	5e-05	0.000202326
ENSDARG00000007788	atp2b1b	-1.10525	5e-05	0.000202326
ENSDARG00000076508	grm8b	-1.10461	5e-05	0.000202326
ENSDARG00000078770	si:ch73-21k16.5	-1.10413	5e-05	0.000202326
ENSDARG00000086248	kcnj1a.3	-1.10409	0.00015	0.000572051
ENSDARG00000101251	ldha	-1.10306	5e-05	0.000202326
ENSDARG00000103025	hmgcs1	-1.10281	5e-05	0.000202326
ENSDARG00000074372	elfn1b	-1.10247	0.0191	0.0458928
ENSDARG00000069129	fhdc3	-1.10199	0.0004	0.00142475
ENSDARG00000045676	calua	-1.10193	5e-05	0.000202326
ENSDARG00000012903	slc34a2a	-1.10074	5e-05	0.000202326
ENSDARG00000098348	znf326	-1.10014	0.0002	0.000749791
ENSDARG00000090635	kcnj1a.4	-1.09905	0.00015	0.000572051
ENSDARG00000092632	CR812470.1	-1.0988	5e-05	0.000202326
ENSDARG00000022295	hnf1bb	-1.09816	0.00015	0.000572051
ENSDARG00000094451	cfp	-1.09746	0.00035	0.00125857
ENSDARG00000094451	cfp	-1.09746	0.00045	0.00158942
ENSDARG00000086421	si:ch211-212k18.8	-1.09713	0.0174	0.0423454
ENSDARG00000114258	si:dkey-30c15.13	-1.09639	0.0001	0.000389206
ENSDARG00000093608	ccl34b.1	-1.09632	5e-05	0.000202326
ENSDARG00000053358	basp1	-1.09601	5e-05	0.000202326
ENSDARG00000030824	esyt2a	-1.09334	5e-05	0.000202326
ENSDARG00000001354	slc6a22.2	-1.09302	5e-05	0.000202326
ENSDARG00000057881	si:dkey-33c12.3	-1.09224	5e-05	0.000202326
ENSDARG00000101348	plppr5b	-1.09209	0.0005	0.00174893
ENSDARG00000011371	zgc:64106	-1.09105	5e-05	0.000202326
ENSDARG00000054794	plcxd3	-1.09078	5e-05	0.000202326
ENSDARG00000001870	atp1a1a.4	-1.09048	5e-05	0.000202326
ENSDARG00000044318	itgb7	-1.09032	0.01775	0.0430691
ENSDARG00000018944	hoga1	-1.09018	0.0003	0.00109089
ENSDARG00000069296	moxd1l	-1.08975	5e-05	0.000202326
ENSDARG00000070116	nit1	-1.08972	0.01315	0.0331982
ENSDARG00000032865	pacsin1a	-1.08934	5e-05	0.000202326
ENSDARG00000071021	papss2a	-1.08897	5e-05	0.000202326
ENSDARG00000093745	htr1aa	-1.08839	5e-05	0.000202326
ENSDARG00000042840	eml1	-1.0883	5e-05	0.000202326
ENSDARG00000008097	srsf9	-1.08779	5e-05	0.000202326
ENSDARG00000005485	ucmab	-1.08706	5e-05	0.000202326
ENSDARG00000079219	mfn1b	-1.08704	5e-05	0.000202326
ENSDARG00000054288	zgc:63972	-1.08487	5e-05	0.000202326
ENSDARG00000056196	slc2a2	-1.08456	5e-05	0.000202326
ENSDARG00000038608	sdhc	-1.08384	5e-05	0.000202326
ENSDARG00000070168	sod3a	-1.08331	5e-05	0.000202326
ENSDARG00000045316	map7d2b	-1.083	0.0001	0.000389206
ENSDARG00000022895	mcf2a	-1.0825	5e-05	0.000202326
ENSDARG00000087229	exoc7	-1.08174	0.0148	0.0367866
ENSDARG00000091304	card19	-1.08149	5e-05	0.000202326
ENSDARG00000058799	mybpha	-1.08092	5e-05	0.000202326
ENSDARG00000055591	pipox	-1.08073	5e-05	0.000202326
ENSDARG00000018637	sec61g	-1.07916	5e-05	0.000202326
ENSDARG00000104325	plek	-1.07895	0.0001	0.000389206
ENSDARG00000088347	sp1	-1.07866	5e-05	0.000202326
ENSDARG00000062947	amn	-1.07748	5e-05	0.000202326
ENSDARG00000089742	fam161a	-1.07679	5e-05	0.000202326
ENSDARG00000038668	gbp1	-1.07486	5e-05	0.000202326
ENSDARG00000017813	pigs	-1.07482	0.00095	0.00315074
ENSDARG00000102128	eps8a	-1.07442	5e-05	0.000202326
ENSDARG00000024229	ubl7a	-1.07399	5e-05	0.000202326
ENSDARG00000022254	prkcbb	-1.07245	5e-05	0.000202326
ENSDARG00000041685	si:dkey-105h12.2	-1.07201	5e-05	0.000202326
ENSDARG00000104139	atp1a3b	-1.07193	5e-05	0.000202326
ENSDARG00000053500	cbsa	-1.07063	0.0015	0.00478227
ENSDARG00000103295	cyp3a65	-1.07031	5e-05	0.000202326
ENSDARG00000045851	galnt8b.1	-1.06985	0.0013	0.00420239
ENSDARG00000102433	sytl4	-1.06852	5e-05	0.000202326
ENSDARG00000100968	si:ch211-1a19.3	-1.06851	5e-05	0.000202326
ENSDARG00000057575	pnp4a	-1.06813	5e-05	0.000202326
ENSDARG00000089340	rhobtb2b	-1.06694	0.00065	0.00222278
ENSDARG00000053315	tmprss3a	-1.06642	0.011	0.0283594
ENSDARG00000053609	gatd1	-1.06526	5e-05	0.000202326
ENSDARG00000015278	plxnc1	-1.06436	0.0011	0.00360443
ENSDARG00000011521	upb1	-1.06412	5e-05	0.000202326
ENSDARG00000099137	BX663503.3	-1.06377	5e-05	0.000202326
ENSDARG00000032725	rps27a	-1.06368	5e-05	0.000202326
ENSDARG00000036878	sh3bgrl2	-1.06316	5e-05	0.000202326
ENSDARG00000075016	apobb.2	-1.06164	5e-05	0.000202326
ENSDARG00000004621	gpm6ab	-1.06149	5e-05	0.000202326
ENSDARG00000070626	cacng8b	-1.06032	5e-05	0.000202326
ENSDARG00000045563	washc3	-1.06005	5e-05	0.000202326
ENSDARG00000054748	cuedc1b	-1.0597	5e-05	0.000202326
ENSDARG00000057527	mef2ab	-1.059	5e-05	0.000202326
ENSDARG00000098081	FO704905.1	-1.05736	5e-05	0.000202326
ENSDARG00000002060	brf2	-1.05713	0.0179	0.0433688
ENSDARG00000075159	meltf	-1.05708	5e-05	0.000202326
ENSDARG00000000542	gtf2e1	-1.0566	0.00135	0.00434585
ENSDARG00000014179	pfkma	-1.05655	5e-05	0.000202326
ENSDARG00000005176	zgc:101040	-1.05651	5e-05	0.000202326
ENSDARG00000076872	MPP4 (1 of many)	-1.0562	0.0071	0.0192853
ENSDARG00000102733	CABZ01113812.1	-1.05616	0.00205	0.00632426
ENSDARG00000010712	npffr1l3	-1.0554	0.00995	0.0259309
ENSDARG00000040727	tfb1m	-1.05435	0.00455	0.0130128
ENSDARG00000033802	cyp27a7	-1.05403	5e-05	0.000202326
ENSDARG00000045230	cox6b1	-1.05371	5e-05	0.000202326
ENSDARG00000062084	clcn1a	-1.05365	0.01565	0.0385995
ENSDARG00000054797	zgc:153441	-1.05236	5e-05	0.000202326
ENSDARG00000076518	mettl1	-1.05154	0.01225	0.0312063
ENSDARG00000005842	cd9a	-1.05143	5e-05	0.000202326
ENSDARG00000094043	si:ch73-376l24.3	-1.05121	0.00785	0.0210493
ENSDARG00000068457	tnnt3b	-1.05118	5e-05	0.000202326
ENSDARG00000034403	zgc:173443	-1.05064	0.0125	0.0317618
ENSDARG00000086654	cbln11	-1.05035	5e-05	0.000202326
ENSDARG00000026519	ralgps2	-1.0502	5e-05	0.000202326
ENSDARG00000102877	bphl	-1.049	5e-05	0.000202326
ENSDARG00000036058	gnao1b	-1.04883	5e-05	0.000202326
ENSDARG00000090160	si:dkey-156k2.3	-1.04865	0.003	0.00892752
ENSDARG00000054199	mthfd2l	-1.04779	0.0103	0.0267504
ENSDARG00000030166	hyi	-1.04734	5e-05	0.000202326
ENSDARG00000079119	si:ch211-229d2.5	-1.04731	5e-05	0.000202326
ENSDARG00000075172	fbxo25	-1.04689	5e-05	0.000202326
ENSDARG00000060788	lrrc14b	-1.04374	0.00055	0.00190943
ENSDARG00000038476	si:dkeyp-68b7.7	-1.04362	0.002	0.00618303
ENSDARG00000025071	brd8	-1.04337	0.00395	0.0114605
ENSDARG00000099757	wdr47b	-1.04213	5e-05	0.000202326
ENSDARG00000067832	tle2c	-1.04197	5e-05	0.000202326
ENSDARG00000023840	pfkfb2a	-1.04148	0.002	0.00618303
ENSDARG00000075156	tbc1d4	-1.04139	0.01135	0.0291779
ENSDARG00000070543	grin2ab	-1.04104	0.0013	0.00420239
ENSDARG00000069265	matn3b	-1.04069	5e-05	0.000202326
ENSDARG00000018621	slc6a19a.1	-1.04008	5e-05	0.000202326
ENSDARG00000076225	tha1	-1.04005	5e-05	0.000202326
ENSDARG00000090035	rtn4r	-1.0396	0.0004	0.00142475
ENSDARG00000095865	oxr1a	-1.03958	5e-05	0.000202326
ENSDARG00000055172	si:ch211-256m1.8	-1.03941	5e-05	0.000202326
ENSDARG00000104654	leap2	-1.03936	5e-05	0.000202326
ENSDARG00000087403	si:ch211-214p13.3	-1.03895	0.0033	0.0097339
ENSDARG00000114472	ctxn3	-1.03873	0.0002	0.000749791
ENSDARG00000014361	tmbim4	-1.03793	5e-05	0.000202326
ENSDARG00000032799	kcnd2	-1.0366	5e-05	0.000202326
ENSDARG00000068457	tnnt3b	-1.03637	0.00185	0.00577705
ENSDARG00000054332	trim66	-1.03565	5e-05	0.000202326
ENSDARG00000063101	man2a2	-1.03535	5e-05	0.000202326
ENSDARG00000104555	sh2d3cb	-1.03525	5e-05	0.000202326
ENSDARG00000062618	kcnj12b	-1.03459	5e-05	0.000202326
ENSDARG00000018328	rhocb	-1.0345	5e-05	0.000202326
ENSDARG00000058690	cgnb	-1.0345	0.0004	0.00142475
ENSDARG00000000906	skap2	-1.03444	5e-05	0.000202326
ENSDARG00000078132	tex2l	-1.0339	0.0001	0.000389206
ENSDARG00000040553	tmem97	-1.03314	5e-05	0.000202326
ENSDARG00000028517	hbp1	-1.03309	0.0001	0.000389206
ENSDARG00000014806	hacd2	-1.03308	5e-05	0.000202326
ENSDARG00000045612	lrrc10	-1.03293	0.0051	0.0143921
ENSDARG00000013056	itpk1a	-1.03232	5e-05	0.000202326
ENSDARG00000015033	slc23a1	-1.03064	5e-05	0.000202326
ENSDARG00000087426	si:ch211-151p13.8	-1.03062	5e-05	0.000202326
ENSDARG00000087402	tpm1	-1.03057	5e-05	0.000202326
ENSDARG00000013771	ctss2.2	-1.03012	5e-05	0.000202326
ENSDARG00000056652	SLC22A7 (1 of many)	-1.0298	0.00825	0.0219821
ENSDARG00000075766	sccpdha	-1.02928	5e-05	0.000202326
ENSDARG00000030478	zgc:66484	-1.0289	5e-05	0.000202326
ENSDARG00000058102	sardh	-1.02876	0.0027	0.00810233
ENSDARG00000071454	crp1	-1.02836	0.00645	0.0177011
ENSDARG00000073961	si:ch211-160j14.2	-1.02825	5e-05	0.000202326
ENSDARG00000041554	unc93a	-1.02796	0.01005	0.0261573
ENSDARG00000029747	mep1a.1	-1.02783	0.0011	0.00360443
ENSDARG00000079516	cisd1	-1.02742	5e-05	0.000202326
ENSDARG00000059365	nipal4	-1.02705	5e-05	0.000202326
ENSDARG00000078069	rrm2	-1.02561	5e-05	0.000202326
ENSDARG00000099728	zgc:56622	-1.02524	5e-05	0.000202326
ENSDARG00000069589	tmem222a	-1.0247	0.0194	0.0464932
ENSDARG00000017489	zgc:123068	-1.02451	5e-05	0.000202326
ENSDARG00000077792	cdc42ep1b	-1.02413	0.0169	0.0412367
ENSDARG00000016771	tfa	-1.02321	5e-05	0.000202326
ENSDARG00000034007	prom1b	-1.02312	5e-05	0.000202326
ENSDARG00000037307	gnpda1	-1.02245	5e-05	0.000202326
ENSDARG00000020212	slc1a1	-1.02157	5e-05	0.000202326
ENSDARG00000078106	ocrl	-1.02124	0.0003	0.00109089
ENSDARG00000098175	dgkab	-1.02114	5e-05	0.000202326
ENSDARG00000114031	smyhc3	-1.0208	5e-05	0.000202326
ENSDARG00000092813	fndc7rs4	-1.02064	5e-05	0.000202326
ENSDARG00000017126	ilvbl	-1.01985	5e-05	0.000202326
ENSDARG00000058348	scinlb	-1.01953	5e-05	0.000202326
ENSDARG00000068691	kctd4	-1.01916	5e-05	0.000202326
ENSDARG00000059437	fktn	-1.0189	5e-05	0.000202326
ENSDARG00000042823	spcs2	-1.01794	5e-05	0.000202326
ENSDARG00000027236	rs1a	-1.01765	5e-05	0.000202326
ENSDARG00000100813	nudt12	-1.01701	5e-05	0.000202326
ENSDARG00000044550	hif1al2	-1.01695	0.01005	0.0261573
ENSDARG00000031496	ap1ar	-1.01669	5e-05	0.000202326
ENSDARG00000070057	si:dkey-69o16.5	-1.01646	5e-05	0.000202326
ENSDARG00000105162	CR293509.1	-1.01623	0.0149	0.0369988
ENSDARG00000074719	rab38c	-1.01622	0.002	0.00618303
ENSDARG00000070029	ehhadh	-1.01611	5e-05	0.000202326
ENSDARG00000087229	exoc7	-1.01578	0.00225	0.00687799
ENSDARG00000096849	si:dkey-16p21.8	-1.01551	0.0026	0.00783943
ENSDARG00000056642	hdac9b	-1.01503	5e-05	0.000202326
ENSDARG00000044501	viml	-1.01416	5e-05	0.000202326
ENSDARG00000055225	dock8	-1.01368	5e-05	0.000202326
ENSDARG00000038593	rspo4	-1.01334	0.0034	0.0100003
ENSDARG00000038123	myl9a	-1.01273	5e-05	0.000202326
ENSDARG00000040703	BX936415.1	-1.01273	0.00555	0.0155157
ENSDARG00000076257	si:ch211-285c6.1	-1.01262	0.0097	0.0253411
ENSDARG00000017444	hal	-1.01214	5e-05	0.000202326
ENSDARG00000094561	si:ch211-139a5.9	-1.01198	5e-05	0.000202326
ENSDARG00000057000	camkvl	-1.01137	5e-05	0.000202326
ENSDARG00000079698	asb13a.1	-1.01109	5e-05	0.000202326
ENSDARG00000036382	ponzr6	-1.01081	5e-05	0.000202326
ENSDARG00000100741	cdc20	-1.00912	5e-05	0.000202326
ENSDARG00000059832	adgrb3	-1.00873	0.00285	0.00851665
ENSDARG00000101979	eps8l3a	-1.00841	5e-05	0.000202326
ENSDARG00000099099	CABZ01015815.1	-1.00804	5e-05	0.000202326
ENSDARG00000058005	hgd	-1.00782	5e-05	0.000202326
ENSDARG00000056026	tprg1	-1.00777	5e-05	0.000202326
ENSDARG00000042544	degs2	-1.00753	5e-05	0.000202326
ENSDARG00000015662	pla2g12b	-1.00753	5e-05	0.000202326
ENSDARG00000099336	mvda	-1.00719	0.01425	0.0355624
ENSDARG00000038694	zgc:101744	-1.00697	5e-05	0.000202326
ENSDARG00000056037	itih6	-1.00668	5e-05	0.000202326
ENSDARG00000028618	zgc:77517	-1.00602	5e-05	0.000202326
ENSDARG00000011334	ncaldb	-1.00584	5e-05	0.000202326
ENSDARG00000096905	si:ch73-23l24.1	-1.00561	5e-05	0.000202326
ENSDARG00000100919	slc5a2	-1.00546	5e-05	0.000202326
ENSDARG00000105080	CABZ01057891.1	-1.00462	0.0001	0.000389206
ENSDARG00000013082	uap1l1	-1.00418	5e-05	0.000202326
ENSDARG00000037646	rgs11	-1.00402	0.00965	0.0252318
ENSDARG00000007722	nudt8	-1.00397	5e-05	0.000202326
ENSDARG00000035872	hsd17b12b	-1.00356	5e-05	0.000202326
ENSDARG00000079586	gabrb2	-1.00343	5e-05	0.000202326
ENSDARG00000100519	spop	-1.00328	0.01115	0.0287062
ENSDARG00000090552	si:dkey-7j14.6	-1.00255	5e-05	0.000202326
ENSDARG00000016357	fmo5	-1.00249	5e-05	0.000202326
ENSDARG00000055897	zgc:154093	-1.00249	5e-05	0.000202326
ENSDARG00000053559	tspan3b	-1.00168	5e-05	0.000202326
ENSDARG00000012409	rnf207b	-1.00081	0.0056	0.0156319
ENSDARG00000009727	twf2b	-1.00062	0.00165	0.00520682
ENSDARG00000102291	eef1da	-1.00054	5e-05	0.000202326
ENSDARG00000063437	wnt9a	1.00029	0.00055	0.00190943
ENSDARG00000054619	fras1	1.00157	0.0005	0.00174893
ENSDARG00000006174	lrrc23	1.00165	0.00075	0.00253208
ENSDARG00000096851	znf1143	1.00207	5e-05	0.000202326
ENSDARG00000037079	cfap36	1.00217	5e-05	0.000202326
ENSDARG00000002285	mcoln1a	1.00221	5e-05	0.000202326
ENSDARG00000068516	hapln1b	1.00246	5e-05	0.000202326
ENSDARG00000061660	CABZ01055347.1	1.00281	5e-05	0.000202326
ENSDARG00000074589	rin2	1.00283	5e-05	0.000202326
ENSDARG00000063357	GPR45	1.00291	0.01845	0.0445386
ENSDARG00000059738	ptprsa	1.00457	5e-05	0.000202326
ENSDARG00000044685	nr0b2a	1.00478	5e-05	0.000202326
ENSDARG00000099995	apbb2b	1.00634	5e-05	0.000202326
ENSDARG00000062152	chaf1a	1.00666	5e-05	0.000202326
ENSDARG00000014420	elavl3	1.00675	5e-05	0.000202326
ENSDARG00000091897	BX323884.1	1.00756	0.00935	0.0245465
ENSDARG00000030472	slc16a5a	1.00766	0.00015	0.000572051
ENSDARG00000094965	nfil3-5	1.00846	5e-05	0.000202326
ENSDARG00000000887	zgc:56699	1.00848	5e-05	0.000202326
ENSDARG00000077081	slc38a10	1.00894	5e-05	0.000202326
ENSDARG00000101867	si:ch1073-416d2.4	1.00907	0.01345	0.033839
ENSDARG00000009280	smyd1a	1.01015	5e-05	0.000202326
ENSDARG00000076532	si:ch211-222l21.1	1.01039	5e-05	0.000202326
ENSDARG00000053804	osbpl2a	1.01064	5e-05	0.000202326
ENSDARG00000102606	znf1158	1.01088	0.00035	0.00125857
ENSDARG00000102855	neo1a	1.01164	5e-05	0.000202326
ENSDARG00000075977	prr5a	1.0118	0.0054	0.0151527
ENSDARG00000006307	shisa4	1.01199	5e-05	0.000202326
ENSDARG00000022767	apobb.1	1.01222	5e-05	0.000202326
ENSDARG00000100596	si:ch73-43g23.1	1.01236	5e-05	0.000202326
ENSDARG00000079741	CSRNP3	1.01263	0.0006	0.00206575
ENSDARG00000009733	kif21b	1.01278	5e-05	0.000202326
ENSDARG00000039211	zgc:77439	1.01291	0.00065	0.00222278
ENSDARG00000069160	fam19a5a	1.01309	0.00965	0.0252318
ENSDARG00000019529	parp1	1.01314	5e-05	0.000202326
ENSDARG00000044574	rbms3	1.01321	5e-05	0.000202326
ENSDARG00000058459	plekhg2	1.01341	5e-05	0.000202326
ENSDARG00000011533	sema6dl	1.01347	0.01415	0.0353572
ENSDARG00000007737	zyg11	1.01424	0.00085	0.00283939
ENSDARG00000077361	bptf	1.01484	5e-05	0.000202326
ENSDARG00000060537	atad2b	1.01561	5e-05	0.000202326
ENSDARG00000079783	isg20	1.01613	5e-05	0.000202326
ENSDARG00000044144	wapla	1.01741	5e-05	0.000202326
ENSDARG00000104618	grem1b	1.01861	0.00015	0.000572051
ENSDARG00000018060	pik3r2	1.01915	0.0095	0.0248933
ENSDARG00000086746	prodha	1.01925	0.00045	0.00158942
ENSDARG00000094133	wu:fc21g02	1.02054	0.0036	0.0105273
ENSDARG00000074933	polg2	1.02073	5e-05	0.000202326
ENSDARG00000061249	myom1a	1.02082	0.0005	0.00174893
ENSDARG00000102199	im:6912630	1.02082	0.00025	0.000921966
ENSDARG00000078006	wscd1b	1.02083	0.0046	0.0131329
ENSDARG00000116806	CU693479.1	1.02086	5e-05	0.000202326
ENSDARG00000102911	iffo2b	1.02115	0.01595	0.0392178
ENSDARG00000027529	hmox1a	1.02166	5e-05	0.000202326
ENSDARG00000030364	angpt1	1.02243	5e-05	0.000202326
ENSDARG00000045094	si:dkey-222b8.1	1.02278	5e-05	0.000202326
ENSDARG00000014420	elavl3	1.02285	5e-05	0.000202326
ENSDARG00000019160	sh3bp5la	1.02375	0.00075	0.00253208
ENSDARG00000052894	znf532	1.0255	5e-05	0.000202326
ENSDARG00000034714	esyt1a	1.02684	5e-05	0.000202326
ENSDARG00000086678	ascc3	1.02713	5e-05	0.000202326
ENSDARG00000033760	pmelb	1.02731	5e-05	0.000202326
ENSDARG00000078508	si:dkey-266m15.6	1.02766	5e-05	0.000202326
ENSDARG00000043480	rbbp8	1.02811	5e-05	0.000202326
ENSDARG00000071211	zgc:112255	1.02841	0.0001	0.000389206
ENSDARG00000008784	prpf4ba	1.02848	5e-05	0.000202326
ENSDARG00000040352	crot	1.02864	5e-05	0.000202326
ENSDARG00000101530	prr16	1.02883	0.0022	0.00674069
ENSDARG00000076068	crtc1a	1.02939	0.00625	0.0172389
ENSDARG00000103830	ddr2l	1.0296	0.0002	0.000749791
ENSDARG00000053179	cttnbp2nla	1.02981	5e-05	0.000202326
ENSDARG00000055100	cxcl12b	1.03018	5e-05	0.000202326
ENSDARG00000070318	arl8bb	1.03098	5e-05	0.000202326
ENSDARG00000044400	wdr78	1.03131	0.00055	0.00190943
ENSDARG00000058679	zgc:114104	1.03137	5e-05	0.000202326
ENSDARG00000032129	gtf2f1	1.03232	0.00405	0.0117238
ENSDARG00000101873	dtwd2	1.03373	0.0014	0.00449434
ENSDARG00000024306	zbed4	1.03388	0.00245	0.00743467
ENSDARG00000099446	slit1b	1.03391	0.0209	0.0496393
ENSDARG00000021287	zgc:91909	1.03401	5e-05	0.000202326
ENSDARG00000046019	snai1b	1.03455	5e-05	0.000202326
ENSDARG00000077121	cyp26b1	1.03465	0.0061	0.016877
ENSDARG00000052094	notch1b	1.03506	5e-05	0.000202326
ENSDARG00000103199	si:dkey-247k7.2	1.03653	5e-05	0.000202326
ENSDARG00000056395	onecut3a	1.03663	0.0079	0.0211589
ENSDARG00000088411	notum2	1.03823	5e-05	0.000202326
ENSDARG00000009693	llgl1	1.03862	0.00365	0.0106567
ENSDARG00000077938	cd248b	1.03883	5e-05	0.000202326
ENSDARG00000063555	si:ch211-166g5.4	1.03948	5e-05	0.000202326
ENSDARG00000100188	CABZ01059915.1	1.03981	5e-05	0.000202326
ENSDARG00000045639	elavl4	1.04043	5e-05	0.000202326
ENSDARG00000007630	mkrn2	1.04056	5e-05	0.000202326
ENSDARG00000104708	ddx24	1.04136	5e-05	0.000202326
ENSDARG00000074902	nol4la	1.04152	5e-05	0.000202326
ENSDARG00000013732	vta1	1.04228	0.0071	0.0192853
ENSDARG00000102265	smarcal1	1.04304	5e-05	0.000202326
ENSDARG00000074876	abcd1	1.04363	0.007	0.019049
ENSDARG00000045639	elavl4	1.04377	0.0153	0.0378435
ENSDARG00000056007	cyb5d1	1.04385	0.00165	0.00520682
ENSDARG00000004082	cx39.9	1.04386	0.0078	0.0209354
ENSDARG00000117361	FO818704.2	1.04419	5e-05	0.000202326
ENSDARG00000070227	nhsa	1.04483	0.0001	0.000389206
ENSDARG00000101088	si:ch73-359m17.5	1.04522	0.00445	0.0127622
ENSDARG00000002231	plpp2a	1.04561	5e-05	0.000202326
ENSDARG00000067797	spi1a	1.0464	0.0005	0.00174893
ENSDARG00000069318	AL928995.1	1.04687	5e-05	0.000202326
ENSDARG00000019949	serpinh1b	1.04719	5e-05	0.000202326
ENSDARG00000026329	arhgap29a	1.04794	5e-05	0.000202326
ENSDARG00000104488	si:ch73-299h12.9	1.04913	0.0133	0.0335222
ENSDARG00000024829	tnn	1.05036	5e-05	0.000202326
ENSDARG00000043842	si:ch73-111k22.2	1.05088	5e-05	0.000202326
ENSDARG00000014875	abi2b	1.05098	0.0049	0.0138755
ENSDARG00000098631	CABZ01044277.1	1.05111	5e-05	0.000202326
ENSDARG00000042520	si:dkey-251i10.3	1.05114	5e-05	0.000202326
ENSDARG00000005232	ccdc85ca	1.05119	0.0002	0.000749791
ENSDARG00000070589	mrpl35	1.05128	5e-05	0.000202326
ENSDARG00000097685	si:ch211-235i11.3	1.05206	0.0122	0.0310846
ENSDARG00000104687	slc16a9b	1.05265	5e-05	0.000202326
ENSDARG00000020574	atp2a1	1.05281	5e-05	0.000202326
ENSDARG00000103760	cfhl2	1.05284	5e-05	0.000202326
ENSDARG00000057465	gfpt1	1.05346	5e-05	0.000202326
ENSDARG00000074002	slc6a11a	1.05348	5e-05	0.000202326
ENSDARG00000045639	elavl4	1.05355	0.0204	0.0486093
ENSDARG00000005510	gdf6b	1.05362	0.0019	0.00591262
ENSDARG00000043283	prrg1	1.0547	0.0005	0.00174893
ENSDARG00000104340	rspo1	1.05502	5e-05	0.000202326
ENSDARG00000070809	znf516	1.05594	0.0195	0.0467007
ENSDARG00000104022	gcgra	1.05628	0.00185	0.00577705
ENSDARG00000117448	CABZ01072245.1	1.05685	5e-05	0.000202326
ENSDARG00000098937	si:ch73-315f9.2	1.05699	0.0007	0.00237682
ENSDARG00000003189	psmd1	1.05703	5e-05	0.000202326
ENSDARG00000103409	uhrf1	1.05777	5e-05	0.000202326
ENSDARG00000100223	gpa33a	1.05809	5e-05	0.000202326
ENSDARG00000100402	fgd1	1.05906	0.0016	0.00506743
ENSDARG00000077377	si:dkey-85n7.6	1.05958	5e-05	0.000202326
ENSDARG00000080337	NC_002333.4	1.05993	5e-05	0.000202326
ENSDARG00000010194	eif4bb	1.06143	5e-05	0.000202326
ENSDARG00000102184	mib1	1.06169	0.0002	0.000749791
ENSDARG00000017023	ak7b	1.06185	0.0024	0.00730204
ENSDARG00000104264	XKR4	1.06195	0.00175	0.00549188
ENSDARG00000056624	vegfd	1.06202	0.00095	0.00315074
ENSDARG00000079378	phldb1b	1.06269	5e-05	0.000202326
ENSDARG00000034211	capn2l	1.0633	5e-05	0.000202326
ENSDARG00000010300	traf3ip1	1.06366	5e-05	0.000202326
ENSDARG00000101044	si:ch73-138e16.6	1.06558	5e-05	0.000202326
ENSDARG00000019457	tfe3b	1.06566	0.00165	0.00520682
ENSDARG00000075191	oacyl	1.06663	5e-05	0.000202326
ENSDARG00000035187	abl1	1.06706	0.00265	0.00797033
ENSDARG00000029480	specc1	1.06745	0.0146	0.0363479
ENSDARG00000098477	tec	1.06757	0.00095	0.00315074
ENSDARG00000099851	CABZ01100888.1	1.06824	0.0001	0.000389206
ENSDARG00000059809	caska	1.06833	0.00445	0.0127622
ENSDARG00000103129	nid1b	1.06884	5e-05	0.000202326
ENSDARG00000062430	gpd2	1.06902	5e-05	0.000202326
ENSDARG00000099677	bambib	1.06955	5e-05	0.000202326
ENSDARG00000006600	lsm14aa	1.06956	0.0004	0.00142475
ENSDARG00000019713	oatx	1.07009	5e-05	0.000202326
ENSDARG00000112141	znf1169	1.07057	0.00245	0.00743467
ENSDARG00000033443	mdm2	1.07063	5e-05	0.000202326
ENSDARG00000101422	hdac12	1.07156	0.0047	0.0133841
ENSDARG00000029764	mef2ca	1.07193	5e-05	0.000202326
ENSDARG00000042123	nudt3b	1.07236	5e-05	0.000202326
ENSDARG00000109597	si:dkey-194g4.1	1.0726	5e-05	0.000202326
ENSDARG00000092644	ago1	1.07381	5e-05	0.000202326
ENSDARG00000061718	znf704	1.07569	5e-05	0.000202326
ENSDARG00000056695	phc2a	1.07601	0.0002	0.000749791
ENSDARG00000103937	ndrg4	1.07658	5e-05	0.000202326
ENSDARG00000031126	notum1a	1.07839	5e-05	0.000202326
ENSDARG00000098898	si:ch211-255f4.2	1.07952	0.0061	0.016877
ENSDARG00000062023	fndc3bb	1.0799	0.0004	0.00142475
ENSDARG00000091631	si:ch211-197h24.6	1.0801	5e-05	0.000202326
ENSDARG00000043470	rsph3	1.0811	0.00395	0.0114605
ENSDARG00000042551	mboat2b	1.0811	0.00645	0.0177011
ENSDARG00000068657	irgq2	1.08199	0.0002	0.000749791
ENSDARG00000037383	pax5	1.08363	0.0179	0.0433688
ENSDARG00000093563	si:ch211-225b11.4	1.08517	5e-05	0.000202326
ENSDARG00000068947	si:ch211-264e16.1	1.08596	5e-05	0.000202326
ENSDARG00000095339	si:dkeyp-44a8.4	1.08636	5e-05	0.000202326
ENSDARG00000037476	sorbs3	1.08763	0.00025	0.000921966
ENSDARG00000036852	DXO	1.08784	0.0001	0.000389206
ENSDARG00000027357	cd2bp2	1.08812	5e-05	0.000202326
ENSDARG00000013397	bnip2	1.08941	5e-05	0.000202326
ENSDARG00000020242	fermt2	1.08945	5e-05	0.000202326
ENSDARG00000021899	b4galt7	1.09035	0.00025	0.000921966
ENSDARG00000068516	hapln1b	1.09134	5e-05	0.000202326
ENSDARG00000062122	klhl5	1.09149	0.0005	0.00174893
ENSDARG00000089717	qpct	1.09169	0.00685	0.0186828
ENSDARG00000055678	akap12b	1.09215	5e-05	0.000202326
ENSDARG00000097815	CU928129.1	1.09226	0.00065	0.00222278
ENSDARG00000117293	LO018183.1	1.0923	5e-05	0.000202326
ENSDARG00000074844	CABZ01061495.1	1.0934	5e-05	0.000202326
ENSDARG00000091253	smyd1b	1.09356	5e-05	0.000202326
ENSDARG00000099419	CABZ01025780.1	1.09424	5e-05	0.000202326
ENSDARG00000099129	phlda1	1.09456	5e-05	0.000202326
ENSDARG00000102565	vasnb	1.09487	0.0001	0.000389206
ENSDARG00000006588	zgc:111983	1.09642	5e-05	0.000202326
ENSDARG00000061108	ep300b	1.09656	0.00065	0.00222278
ENSDARG00000079219	mfn1b	1.09708	5e-05	0.000202326
ENSDARG00000019496	esd	1.09806	0.0156	0.0384932
ENSDARG00000036295	golga7ba	1.09843	0.0007	0.00237682
ENSDARG00000045522	acot15	1.0989	5e-05	0.000202326
ENSDARG00000104573	slc12a2	1.09974	0.01075	0.0277843
ENSDARG00000096887	CR381618.1	1.1006	5e-05	0.000202326
ENSDARG00000060070	adcy7	1.10106	0.00075	0.00253208
ENSDARG00000014498	ythdf2	1.1019	5e-05	0.000202326
ENSDARG00000076554	cdkn1a	1.10313	5e-05	0.000202326
ENSDARG00000100468	znf1182	1.1034	0.01585	0.0390236
ENSDARG00000006299	arhgef7a	1.10346	0.0198	0.0473458
ENSDARG00000041706	vgll2a	1.10348	0.0023	0.00701927
ENSDARG00000078326	arhgap10	1.10487	0.0055	0.0154038
ENSDARG00000002659	mapre1b	1.10497	0.00015	0.000572051
ENSDARG00000078011	NAV1 (1 of many)	1.10535	0.0191	0.0458928
ENSDARG00000097738	AL929222.2	1.10569	0.0011	0.00360443
ENSDARG00000074506	tmem94	1.10625	5e-05	0.000202326
ENSDARG00000078536	si:ch211-158d24.2	1.10639	5e-05	0.000202326
ENSDARG00000104078	zgc:113336	1.10653	0.0052	0.0146476
ENSDARG00000062280	hace1	1.10743	5e-05	0.000202326
ENSDARG00000003684	obsl1a	1.10753	5e-05	0.000202326
ENSDARG00000091090	xirp2b	1.10756	5e-05	0.000202326
ENSDARG00000093444	si:dkey-106l3.7	1.109	0.0002	0.000749791
ENSDARG00000061187	cbx5	1.10991	5e-05	0.000202326
ENSDARG00000013528	mcm9	1.11003	5e-05	0.000202326
ENSDARG00000071652	rrp8	1.11052	5e-05	0.000202326
ENSDARG00000096528	si:ch73-236c18.9	1.11074	5e-05	0.000202326
ENSDARG00000062868	eea1	1.11171	0.00265	0.00797033
ENSDARG00000012642	si:ch211-266d19.4	1.11233	0.0001	0.000389206
ENSDARG00000038612	pih1d3	1.1138	0.004	0.0115947
ENSDARG00000043589	ca4a	1.11437	5e-05	0.000202326
ENSDARG00000022853	eogt	1.11594	5e-05	0.000202326
ENSDARG00000056029	cyp26c1	1.11614	0.01045	0.027097
ENSDARG00000062707	plat	1.11661	5e-05	0.000202326
ENSDARG00000102845	dclk2b	1.11791	5e-05	0.000202326
ENSDARG00000100869	adcy9	1.11923	5e-05	0.000202326
ENSDARG00000077830	borcs5	1.12072	0.0048	0.0136354
ENSDARG00000005364	grin3ba	1.12075	5e-05	0.000202326
ENSDARG00000082753	NC_002333.17	1.12328	5e-05	0.000202326
ENSDARG00000044167	padi2	1.12344	5e-05	0.000202326
ENSDARG00000078683	RNF14 (1 of many)	1.12531	5e-05	0.000202326
ENSDARG00000092166	si:dkey-147f3.8	1.12635	0.00835	0.0222209
ENSDARG00000022684	fkbp1aa	1.12655	0.00045	0.00158942
ENSDARG00000091650	igflr1	1.12663	5e-05	0.000202326
ENSDARG00000068191	cdh15	1.1268	5e-05	0.000202326
ENSDARG00000041869	tnfrsf19	1.12765	5e-05	0.000202326
ENSDARG00000074544	znf1007	1.12809	5e-05	0.000202326
ENSDARG00000035468	slc25a25b	1.12929	0.00825	0.0219821
ENSDARG00000077155	si:ch211-157p22.10	1.12931	0.00025	0.000921966
ENSDARG00000075323	srfbp1	1.13007	0.0015	0.00478227
ENSDARG00000070396	serpinb1l2	1.13091	0.00055	0.00190943
ENSDARG00000095135	si:ch73-266f23.1	1.13134	5e-05	0.000202326
ENSDARG00000010331	si:ch211-26b3.2	1.13146	0.0001	0.000389206
ENSDARG00000102142	ece2b	1.13181	5e-05	0.000202326
ENSDARG00000011163	sema3fa	1.13275	0.01515	0.0375459
ENSDARG00000004167	zgc:110366	1.13328	0.00225	0.00687799
ENSDARG00000101135	si:dkey-85k7.7	1.13376	5e-05	0.000202326
ENSDARG00000022399	ntmt1	1.13454	5e-05	0.000202326
ENSDARG00000100129	brd3b	1.13484	0.0106	0.027445
ENSDARG00000106873	LO018188.1	1.13491	5e-05	0.000202326
ENSDARG00000022718	casp8ap2	1.13527	5e-05	0.000202326
ENSDARG00000107130	CU927890.1	1.13707	0.0013	0.00420239
ENSDARG00000102184	mib1	1.13783	5e-05	0.000202326
ENSDARG00000096614	si:dkey-182i3.10	1.138	0.0001	0.000389206
ENSDARG00000101637	ccnd1	1.13813	0.00775	0.0208213
[truncated: 816 more rows]

## Sheet: network interaction
node1	node2	int	cor	p
Clic5b	twf2b	ppi	NA	NA
DNAJA4	hsp70	ppi	NA	NA
DNAJA4	hsp70l	ppi	NA	NA
DNAJA4	hsp70.2	ppi	NA	NA
Hsd17b7	cyp1a	ppi	NA	NA
KDM6B	rps2	ppi	NA	NA
LOC560023	tcnbb	ppi	NA	NA
LOC565078	tcnbb	ppi	NA	NA
aldocb	gpia	ppi	NA	NA
aldocb	hebp2	ppi	NA	NA
aldocb	nenf	ppi	NA	NA
aldocb	rcan3	ppi	NA	NA
aldocb	ckbb	ppi	NA	NA
aldocb	pkma	ppi	NA	NA
anxa4	s100s	ppi	NA	NA
anxa5a	s100s	ppi	NA	NA
atp1a1a.4	atp1b2b	ppi	NA	NA
atp1a3b	atp1b2b	ppi	NA	NA
atp6ap2	rnasekb	ppi	NA	NA
chrna9	dnajc5b	ppi	NA	NA
ckbb	pkma	ppi	NA	NA
ckmt1	ndrg1a	ppi	NA	NA
cox14	cox6b1	ppi	NA	NA
cox6b1	gpia	ppi	NA	NA
ctbp2a	notch3	ppi	NA	NA
cyp1a	hsp70	ppi	NA	NA
dnajc5b	hsp70	ppi	NA	NA
dnajc5b	hsp70l	ppi	NA	NA
dnajc5b	hsp70.2	ppi	NA	NA
eef1da	rpl31	ppi	NA	NA
eef1da	rps2	ppi	NA	NA
eef1da	rps16	ppi	NA	NA
fscn2b	twf2b	ppi	NA	NA
gpia	pkma	ppi	NA	NA
hebp2	rcan3	ppi	NA	NA
hsbp1a	hsp70	ppi	NA	NA
hsbp1a	hsp70l	ppi	NA	NA
hsbp1a	hsp70.2	ppi	NA	NA
hsp70	hsp70l	ppi	NA	NA
hsp70	ubb	ppi	NA	NA
hsp70.2	ubb	ppi	NA	NA
hsp70l	ubb	ppi	NA	NA
pkma	rps16	ppi	NA	NA
pkma	rps2	ppi	NA	NA
pkma	rpl31	ppi	NA	NA
ribc1	smc1a	ppi	NA	NA
rpl31	rps16	ppi	NA	NA
rpl31	ubb	ppi	NA	NA
rpl31	rps2	ppi	NA	NA
rpl31	sec61g	ppi	NA	NA
rps16	ubb	ppi	NA	NA
rps16	sec61g	ppi	NA	NA
rps16	rps2	ppi	NA	NA
rps2	ubb	ppi	NA	NA
rps2	sec61g	ppi	NA	NA
sec61g	ubb	ppi	NA	NA
ctbp2a	si:dkey-85k7.7	cor	-0.997949	0.0407833
ctbp2a	cabp5b	cor	-0.999068	0.0274806
ctbp2a	coch	cor	0.999883	0.00974712
ctbp2a	zgc:112437	cor	-0.999298	0.0238559
cyp1a	notch3	cor	-0.997115	0.0483692
cyp1a	hsp70l	cor	0.999688	0.0158945
atp6ap2	foxp4	cor	-0.999143	0.0263601
atp6ap2	zgc:165423	cor	-0.999997	0.00165132
gpia	hebp2	cor	0.999916	0.00824753
gpia	si:ch211-117m20.5	cor	-0.999011	0.0283113
gpia	ribc1	cor	0.997921	0.0410578
gpia	ckmt1	cor	0.999878	0.00994217
hebp2	gpia	cor	0.999916	0.00824753
hebp2	DNAJA4	cor	0.997353	0.0463283
hebp2	si:ch211-117m20.5	cor	-0.999503	0.0200638
hebp2	ribc1	cor	0.997002	0.0493053
hebp2	ckmt1	cor	0.999592	0.0181897
si:ch211-229d2.5	hsp70.3	cor	0.998666	0.032887
si:ch211-229d2.5	rps16	cor	-0.998558	0.0341959
si:ch211-229d2.5	stoml3a	cor	0.99915	0.0262457
zdhhc16b	atp1a3b	cor	0.997923	0.0410422
zdhhc16b	kdm6ba	cor	0.99829	0.0372346
zdhhc16b	ncaldb	cor	0.999836	0.0115124
zdhhc16b	prkcbb	cor	0.997133	0.0482196
si:dkey-85k7.7	ctbp2a	cor	-0.997949	0.0407833
si:dkey-85k7.7	coch	cor	-0.998812	0.0310362
si:dkey-85k7.7	rnasekb	cor	0.997469	0.0453003
eef1da	si:dkey-261l7.2	cor	-0.99886	0.030398
eef1da	hsd17b7	cor	0.999776	0.0134813
eef1da	hsbp1a	cor	0.999611	0.0177478
eef1da	oxr1b	cor	-0.99695	0.0497339
eef1da	pvalb8	cor	-0.999138	0.0264274
zgc:174855	hsp70.3	cor	0.997804	0.0422002
zgc:174855	ckbb	cor	-0.999942	0.00685829
zgc:174855	ribc1	cor	-0.999673	0.0162919
zgc:174855	ckmt1	cor	-0.997229	0.0474075
krt92	cox6b1	cor	0.998563	0.0341337
krt92	cbln20	cor	-0.99997	0.00494339
krt92	si:dkey-4p15.5	cor	-0.998634	0.0332729
zgc:158258	si:dkey-7j14.6	cor	0.997451	0.0454629
chrna9	uggt2	cor	0.998926	0.0295143
chrna9	akap12b	cor	0.999072	0.0274292
chrna9	si:ch211-38m6.6	cor	-0.997701	0.0431752
twf2b	aldocb	cor	-0.999997	0.00148368
twf2b	acbd7	cor	-0.998887	0.0300394
si:dkey-261l7.2	eef1da	cor	-0.99886	0.030398
si:dkey-261l7.2	hsd17b7	cor	-0.997626	0.0438793
si:dkey-261l7.2	hsbp1a	cor	-0.997142	0.0481458
si:dkey-261l7.2	atp1a1a.4	cor	-0.999431	0.0214785
si:dkey-261l7.2	pvalb8	cor	0.999981	0.00397058
atp1a3b	zdhhc16b	cor	0.997923	0.0410422
atp1a3b	ncaldb	cor	0.998924	0.0295298
zgc:123068	ttc7a	cor	-0.999334	0.0232381
zgc:123068	calml4a	cor	-0.999336	0.0232012
zgc:123068	zgc:173593	cor	-0.998504	0.0348318
foxp4	atp6ap2	cor	-0.999143	0.0263601
foxp4	zgc:165423	cor	0.999247	0.0247088
ndrg1a	si:dkey-33m11.8	cor	-0.999925	0.00780981
notch3	cyp1a	cor	-0.997115	0.0483692
notch3	ttc7a	cor	-0.998502	0.0348462
notch3	calml4a	cor	-0.998499	0.0348832
notch3	zgc:173593	cor	-0.999333	0.0232525
pkma	AL954146.1	cor	-0.997727	0.0429293
DNAJA4	hebp2	cor	0.997353	0.0463283
DNAJA4	si:ch211-117m20.5	cor	-0.999149	0.0262645
aldocb	twf2b	cor	-0.999997	0.00148368
aldocb	acbd7	cor	0.998994	0.0285558
smpx	rps16	cor	-0.999488	0.0203744
smpx	stoml3a	cor	0.99901	0.0283245
hsd17b7	eef1da	cor	0.999776	0.0134813
hsd17b7	si:dkey-261l7.2	cor	-0.997626	0.0438793
hsd17b7	hsbp1a	cor	0.999978	0.00426654
hsd17b7	oxr1b	cor	-0.998379	0.0362527
hsd17b7	pvalb8	cor	-0.998036	0.0399087
hsd17b7	clic5b	cor	0.997521	0.0448361
cabp5b	ctbp2a	cor	-0.999068	0.0274806
cabp5b	coch	cor	-0.998291	0.0372277
cabp5b	zgc:112437	cor	0.999984	0.00362474
cox6b1	krt92	cor	0.998563	0.0341337
cox6b1	cbln20	cor	-0.998949	0.0291903
si:dkey-7j14.6	zgc:158258	cor	0.997451	0.0454629
si:dkey-7j14.6	btbd6b	cor	-0.997929	0.04098
hsp70.3	si:ch211-229d2.5	cor	0.998666	0.032887
hsp70.3	zgc:174855	cor	0.997804	0.0422002
hsp70.3	ckbb	cor	-0.998459	0.0353419
rps16	si:ch211-229d2.5	cor	-0.998558	0.0341959
rps16	smpx	cor	-0.999488	0.0203744
rps16	stoml3a	cor	-0.999922	0.00795017
rpl31	akap12b	cor	-0.998154	0.0386928
rpl31	si:ch211-38m6.6	cor	0.99935	0.0229469
hsp70l	cyp1a	cor	0.999688	0.0158945
si:dkeyp-110c7.4	atp1a1a.4	cor	-0.998595	0.0337506
ttc7a	zgc:123068	cor	-0.999334	0.0232381
ttc7a	notch3	cor	-0.998502	0.0348462
ttc7a	calml4a	cor	1	3.69e-05
ttc7a	zgc:173593	cor	0.999834	0.0115937
uggt2	chrna9	cor	0.998926	0.0295143
uggt2	kdm6ba	cor	0.998727	0.0321236
uggt2	prkcbb	cor	0.999449	0.0211387
stoml3a	si:ch211-229d2.5	cor	0.99915	0.0262457
stoml3a	smpx	cor	0.99901	0.0283245
stoml3a	rps16	cor	-0.999922	0.00795017
calml4a	zgc:123068	cor	-0.999336	0.0232012
calml4a	notch3	cor	-0.998499	0.0348832
calml4a	ttc7a	cor	1	3.69e-05
calml4a	zgc:173593	cor	0.999833	0.0116307
hsbp1a	eef1da	cor	0.999611	0.0177478
hsbp1a	si:dkey-261l7.2	cor	-0.997142	0.0481458
hsbp1a	hsd17b7	cor	0.999978	0.00426654
hsbp1a	oxr1b	cor	-0.998738	0.0319861
hsbp1a	pvalb8	cor	-0.997593	0.0441752
hsbp1a	clic5b	cor	0.99797	0.0405696
coch	ctbp2a	cor	0.999883	0.00974712
coch	si:dkey-85k7.7	cor	-0.998812	0.0310362
coch	cabp5b	cor	-0.998291	0.0372277
coch	zgc:112437	cor	-0.998607	0.033603
akap12b	chrna9	cor	0.999072	0.0274292
akap12b	rpl31	cor	-0.998154	0.0386928
akap12b	si:ch211-38m6.6	cor	-0.999694	0.015746
cbln20	krt92	cor	-0.99997	0.00494339
cbln20	cox6b1	cor	-0.998949	0.0291903
cbln20	si:dkey-4p15.5	cor	0.998199	0.0382163
AL954146.1	pkma	cor	-0.997727	0.0429293
rnasekb	si:dkey-85k7.7	cor	0.997469	0.0453003
btbd6b	si:dkey-7j14.6	cor	-0.997929	0.04098
zgc:173593	zgc:123068	cor	-0.998504	0.0348318
zgc:173593	notch3	cor	-0.999333	0.0232525
zgc:173593	ttc7a	cor	0.999834	0.0115937
zgc:173593	calml4a	cor	0.999833	0.0116307
acbd7	twf2b	cor	-0.998887	0.0300394
acbd7	aldocb	cor	0.998994	0.0285558
acbd7	wscd2	cor	0.997322	0.0465992
acbd7	moxd1l	cor	0.999117	0.0267542
si:ch211-117m20.5	gpia	cor	-0.999011	0.0283113
si:ch211-117m20.5	hebp2	cor	-0.999503	0.0200638
si:ch211-117m20.5	DNAJA4	cor	-0.999149	0.0262645
si:ch211-117m20.5	ckmt1	cor	-0.998195	0.0382535
zgc:112437	ctbp2a	cor	-0.999298	0.0238559
zgc:112437	cabp5b	cor	0.999984	0.00362474
zgc:112437	coch	cor	-0.998607	0.033603
atp1a1a.4	si:dkey-261l7.2	cor	-0.999431	0.0214785
atp1a1a.4	si:dkeyp-110c7.4	cor	-0.998595	0.0337506
atp1a1a.4	pvalb8	cor	-0.999201	0.0254491
kdm6ba	zdhhc16b	cor	0.99829	0.0372346
kdm6ba	uggt2	cor	0.998727	0.0321236
kdm6ba	ncaldb	cor	0.99707	0.0487471
kdm6ba	prkcbb	cor	0.999851	0.0109849
wscd2	acbd7	cor	0.997322	0.0465992
wscd2	moxd1l	cor	0.999514	0.019845
ncaldb	zdhhc16b	cor	0.999836	0.0115124
ncaldb	atp1a3b	cor	0.998924	0.0295298
ncaldb	kdm6ba	cor	0.99707	0.0487471
moxd1l	acbd7	cor	0.999117	0.0267542
moxd1l	wscd2	cor	0.999514	0.019845
oxr1b	eef1da	cor	-0.99695	0.0497339
oxr1b	hsd17b7	cor	-0.998379	0.0362527
oxr1b	hsbp1a	cor	-0.998738	0.0319861
oxr1b	clic5b	cor	-0.999909	0.00858347
ckbb	zgc:174855	cor	-0.999942	0.00685829
ckbb	hsp70.3	cor	-0.998459	0.0353419
ckbb	ribc1	cor	0.999339	0.0231502
si:dkey-4p15.5	krt92	cor	-0.998634	0.0332729
si:dkey-4p15.5	cbln20	cor	0.998199	0.0382163
ribc1	gpia	cor	0.997921	0.0410578
ribc1	hebp2	cor	0.997002	0.0493053
ribc1	zgc:174855	cor	-0.999673	0.0162919
ribc1	ckbb	cor	0.999339	0.0231502
ribc1	ckmt1	cor	0.998806	0.0311156
pvalb8	eef1da	cor	-0.999138	0.0264274
pvalb8	si:dkey-261l7.2	cor	0.999981	0.00397058
pvalb8	hsd17b7	cor	-0.998036	0.0399087
pvalb8	hsbp1a	cor	-0.997593	0.0441752
pvalb8	atp1a1a.4	cor	-0.999201	0.0254491
zgc:165423	atp6ap2	cor	-0.999997	0.00165132
zgc:165423	foxp4	cor	0.999247	0.0247088
ckmt1	gpia	cor	0.999878	0.00994217
ckmt1	hebp2	cor	0.999592	0.0181897
ckmt1	zgc:174855	cor	-0.997229	0.0474075
ckmt1	si:ch211-117m20.5	cor	-0.998195	0.0382535
ckmt1	ribc1	cor	0.998806	0.0311156
clic5b	hsd17b7	cor	0.997521	0.0448361
clic5b	hsbp1a	cor	0.99797	0.0405696
clic5b	oxr1b	cor	-0.999909	0.00858347
prkcbb	zdhhc16b	cor	0.997133	0.0482196
prkcbb	uggt2	cor	0.999449	0.0211387
prkcbb	kdm6ba	cor	0.999851	0.0109849
si:ch211-38m6.6	chrna9	cor	-0.997701	0.0431752
si:ch211-38m6.6	rpl31	cor	0.99935	0.0229469
si:ch211-38m6.6	akap12b	cor	-0.999694	0.015746
si:dkey-33m11.8	ndrg1a	cor	-0.999925	0.00780981
